# Supplementary material for: The role of main group elements in shaping the properties of linearly-fused heterohexaarenes
Source: Chem Commun (Camb). 2025 Sep 12;61(80):15590–3. doi: 10.1039/d5cc03235k (PMC12426592; doi:10.1039/d5cc03235k)
Supplement: CC-061-D5CC03235K-s002 [file CC-061-D5CC03235K-s002.cif]

# Supplementary Information (SI) for Chemical Communications.
# This journal is © The Royal Society of Chemistry 2025

####################################################################### 
# 
# This file contains crystal structure data downloaded from the 
# Cambridge Structural Database (CSD) hosted by the Cambridge 
# Crystallographic Data Centre (CCDC).
# 
# Full information about CCDC data access policies and citation 
# guidelines are available at http://www.ccdc.cam.ac.uk/access/V1 
# 
# Audit and citation data items may have been added by the CCDC. 
# Please retain this information to preserve the provenance of 
# this file and to allow appropriate attribution of the data. 
# 
#######################################################################

data_elz
_database_code_depnum_ccdc_archive 'CCDC 2454905'
loop_
_audit_author_name
_audit_author_address
'Elzbieta Regulska'
;University of Castilla La Mancha
Spain
;
_audit_update_record             
;
2025-05-28 deposited with the CCDC.	2025-08-12 downloaded from the CCDC.
;
_audit_creation_date             2024-04-17
_audit_creation_method           
;
Olex2 1.5
(compiled 2024.02.16 svn.r378c4104 for OlexSys, GUI svn.r6928)
;
_shelx_SHELXL_version_number     2019/3
_chemical_name_common            ?
_chemical_name_systematic        Disila-hexaarene
_chemical_formula_moiety         'C46 H52 Si2'
_chemical_formula_sum            'C46 H52 Si2'
_chemical_formula_weight         661.05
_chemical_melting_point          ?
loop_
_atom_type_symbol
_atom_type_description
_atom_type_scat_dispersion_real
_atom_type_scat_dispersion_imag
_atom_type_scat_source
C C 0.0033 0.0016 'International Tables Vol C Tables 4.2.6.8 and 6.1.1.4'
H H 0.0000 0.0000 'International Tables Vol C Tables 4.2.6.8 and 6.1.1.4'
Si Si 0.0817 0.0704 'International Tables Vol C Tables 4.2.6.8 and 6.1.1.4'

_shelx_space_group_comment       
;
The symmetry employed for this shelxl refinement is uniquely defined
by the following loop, which should always be used as a source of
symmetry information in preference to the above space-group names.
They are only intended as comments.
;
_space_group_crystal_system      triclinic
_space_group_IT_number           2
_space_group_name_H-M_alt        'P -1'
_space_group_name_Hall           '-P 1'
loop_
_space_group_symop_operation_xyz
'x, y, z'
'-x, -y, -z'

_cell_length_a                   9.869(6)
_cell_length_b                   12.442(7)
_cell_length_c                   32.249(19)
_cell_angle_alpha                82.407(10)
_cell_angle_beta                 81.941(10)
_cell_angle_gamma                74.764(8)
_cell_volume                     3764(4)
_cell_formula_units_Z            4
_cell_measurement_reflns_used    ?
_cell_measurement_temperature    296.15
_cell_measurement_theta_max      ?
_cell_measurement_theta_min      ?
_shelx_estimated_absorpt_T_max   0.996
_shelx_estimated_absorpt_T_min   0.969
_exptl_absorpt_coefficient_mu    0.126
_exptl_absorpt_correction_T_max  0.9593
_exptl_absorpt_correction_T_min  0.7959
_exptl_absorpt_correction_type   multi-scan
_exptl_absorpt_process_details   
;
SADABS-2016/2 (Bruker,2016/2) was used for absorption correction.
wR2(int) was 0.0868 before and 0.0569 after correction.
The Ratio of minimum to maximum transmission is 0.8297.
The \l/2 correction factor is Not present.
;
_exptl_absorpt_special_details   ?
_exptl_crystal_colour            'clear light colourless'
_exptl_crystal_colour_lustre     clear
_exptl_crystal_colour_modifier   light
_exptl_crystal_colour_primary    colourless
_exptl_crystal_density_diffrn    1.167
_exptl_crystal_density_meas      ?
_exptl_crystal_density_method    ?
_exptl_crystal_description       needle
_exptl_crystal_F_000             1424
_exptl_crystal_preparation       'Evaporation from chloroform'
_exptl_crystal_recrystallization_method 
'Re-crystallisation from solvent: chloroform'
_exptl_crystal_size_max          0.25
_exptl_crystal_size_mid          0.04
_exptl_crystal_size_min          0.03
_exptl_transmission_factor_max   ?
_exptl_transmission_factor_min   ?
_diffrn_reflns_av_R_equivalents  0.0811
_diffrn_reflns_av_unetI/netI     0.1138
_diffrn_reflns_Laue_measured_fraction_full 0.986
_diffrn_reflns_Laue_measured_fraction_max 0.986
_diffrn_reflns_limit_h_max       10
_diffrn_reflns_limit_h_min       -10
_diffrn_reflns_limit_k_max       13
_diffrn_reflns_limit_k_min       -13
_diffrn_reflns_limit_l_max       31
_diffrn_reflns_limit_l_min       -34
_diffrn_reflns_number            20144
_diffrn_reflns_point_group_measured_fraction_full 0.986
_diffrn_reflns_point_group_measured_fraction_max 0.986
_diffrn_reflns_theta_full        22.464
_diffrn_reflns_theta_max         22.464
_diffrn_reflns_theta_min         1.705
_diffrn_ambient_temperature      296.15
_diffrn_detector                 'Bruker APEX2 area detector'
_diffrn_detector_area_resol_mean 7.9
_diffrn_detector_type            'CCD area detector'
_diffrn_measured_fraction_theta_full 0.986
_diffrn_measured_fraction_theta_max 0.986
_diffrn_measurement_device       'three-circle diffractometer'
_diffrn_measurement_device_type  ?
_diffrn_measurement_method       '\w and \f scans'
_diffrn_radiation_monochromator  'mirror optics'
_diffrn_radiation_probe          x-ray
_diffrn_radiation_type           MoK\a
_diffrn_radiation_wavelength     0.71073
_diffrn_source                   'microfocus sealed X-ray tube'
_diffrn_source_type              'Incoatec I\ms'
_diffrn_special_details          ?
_reflns_Friedel_coverage         0.000
_reflns_Friedel_fraction_full    .
_reflns_Friedel_fraction_max     .
_reflns_number_gt                5070
_reflns_number_total             9659
_reflns_special_details          
;
 Reflections were merged by SHELXL according to the crystal
 class for the calculation of statistics and refinement.
 
 _reflns_Friedel_fraction is defined as the number of unique
 Friedel pairs measured divided by the number that would be
 possible theoretically, ignoring centric projections and
 systematic absences.
;
_reflns_threshold_expression     'I > 2\s(I)'
_computing_cell_refinement       ?
_computing_data_collection       ?
_computing_data_reduction        ?
_computing_molecular_graphics    'Olex2 1.5 (Dolomanov et al., 2009)'
_computing_publication_material  'Olex2 1.5 (Dolomanov et al., 2009)'
_computing_structure_refinement  'SHELXL 2019/3 (Sheldrick, 2015)'
_computing_structure_solution    'SHELXT  (Sheldrick, 2015)'
_refine_diff_density_max         0.551
_refine_diff_density_min         -0.589
_refine_diff_density_rms         0.149
_refine_ls_extinction_coef       0.036(4)
_refine_ls_extinction_expression Fc^*^=kFc[1+0.001xFc^2^\l^3^/sin(2\q)]^-1/4^
_refine_ls_extinction_method     'SHELXL-2019/2 (Sheldrick 2019)'
_refine_ls_goodness_of_fit_ref   1.083
_refine_ls_hydrogen_treatment    constr
_refine_ls_matrix_type           full
_refine_ls_number_parameters     874
_refine_ls_number_reflns         9659
_refine_ls_number_restraints     1331
_refine_ls_R_factor_all          0.1791
_refine_ls_R_factor_gt           0.1091
_refine_ls_restrained_S_all      1.035
_refine_ls_shift/su_max          0.001
_refine_ls_shift/su_mean         0.000
_refine_ls_structure_factor_coef Fsqd
_refine_ls_weighting_details     
'w=1/[\s^2^(Fo^2^)+(0.2000P)^2^] where P=(Fo^2^+2Fc^2^)/3'
_refine_ls_weighting_scheme      calc
_refine_ls_wR_factor_gt          0.2711
_refine_ls_wR_factor_ref         0.3603
_refine_special_details          
;
An empirical absorption correction was applied using SADABS[S1]
based on the Laue symmetry of reciprocal space. Heavy atom diffractions were solved by direct methods and refined against F2 with the full matrix least square algorithm. Hydrogen atoms were either isotropically refined or calculated. The structures were solved and refined using the SHELXTL[S2] software package.
;
_olex2_refinement_description    
;
1. Fixed Uiso
 At 1.2 times of:
  All C(H) groups, All C(H,H) groups
 At 1.5 times of:
  All C(H,H,H) groups
2. Rigid body (RIGU) restrains
 All non-hydrogen atoms
 with sigma for 1-2 distances of 0.004 and sigma for 1-3 distances of 0.004
3. Same fragment restrains
{C76_1, C59_1, Si3_1, C67_1, Si4_1, C68_1, Si4_1, C69_1, Si3_1, C70_1, C71_1,
C72_1, C73_1, C74_1, C75_1, C64_1, C65_1, C66_1, C60_1, C61_1, C63_1, C62_1,
C57_1, C58_1, C47_1, C48_1, C49_1, C50_1, C51_1, C56_1, C55_1, C54_1, C53_1,
C52_1, C81_1, C82_1, C83_1, C84_1, C77_1, C78_1, C79_1, C80_1, C85_1, C86_1,
C87_1, C88_1, C89_1, C90_1, C91_1, C92_1, C67_1, C68_1, C69_1, C70_1, C71_1,
C72_1, C73_1, C74_1, C75_1, C76_1, C64_1, C65_1, C66_1, C60_1, C61_1, C63_1,
C62_1, C57_1, C58_1, C59_1, C47_1, C48_1, C49_1, C50_1, C51_1, C52_1, C53_1,
C54_1, C55_1, C56_1, C85_1, C86_1, C87_1, C88_1, C89_1, C90_1, C91_1, C92_1,
C81_1, C82_1, C83_1, C84_1, C77_1, C78_1, C79_1, C80_1} sigma for 1-2: 0.02,
1-3: 0.04
as in
{C1_1, C1K_1, Si1_1, C2_1, Si2_1, C3_1, Si3_1, C4_1, Si4_1, C5_1, C6_1, C7_1,
C8_1, C9_1, C10_1, C11_1, C12_1, C13_1, C14_1, C15_1, C16_1, C17_1, C18_1,
C19_1, C20_1, C21_1, C22_1, C23_1, C24_1, C25_1, C26_1, C27_1, C28_1, C29_1,
C30_1, C31_1, C32_1, C33_1, C34_1, C35_1, C36_1, C37_1, C38_1, C39_1, C41_1,
C42_1, C43_1, C44_1, C45_1, C46_1, C47_1, C48_1, C49_1, C50_1, C51_1, C52_1,
C53_1, C54_1, C55_1, C56_1, C57_1, C58_1, C59_1, C60_1, C61_1, C62_1, C63_1,
C64_1, C65_1, C66_1, C67_1, C68_1, C69_1, C70_1, C71_1, C72_1, C73_1, C74_1,
C75_1, C76_1, C77_1, C78_1, C79_1, C80_1, C81_1, C82_1, C83_1, C84_1, C85_1,
C86_1, C87_1, C88_1, C89_1, C90_1, C91_1, C92_1}
4.a Secondary CH2 refined with riding coordinates:
 C30(H30A,H30B), C31(H31A,H31B), C32(H32A,H32B), C34(H34A,H34B), C35(H35A,
 H35B), C36(H36A,H36B), C38(H38A,H38B), C39(H39A,H39B), C41(H41A,H41B),
 C43(H43A,H43B), C44(H44A,H44B), C45(H45A,H45B), C77(H77A,H77B), C78(H78A,H78B),
  C79(H79A,H79B), C81(H81A,H81B), C82(H82A,H82B), C83(H83A,H83B), C85(H85A,
 H85B), C86(H86A,H86B), C87(H87A,H87B), C89(H89A,H89B), C90(H90A,H90B),
 C91(H91A,H91B)
4.b Aromatic/amide H refined with riding coordinates:
 C1K(H1K), C3(H3), C4(H4), C5(H5), C7(H7), C8(H8), C9(H9), C13(H13), C16(H16),
 C17(H17), C21(H21), C22(H22), C23(H23), C27(H27), C28(H28), C29(H29), C48(H48),
  C49(H49), C50(H50), C52(H52), C53(H53), C54(H54), C59(H59), C62(H62),
 C63(H63), C66(H66), C68(H68), C69(H69), C70(H70), C72(H72), C73(H73), C74(H74)
4.c Idealised Me refined as rotating group:
 C33(H33A,H33B,H33C), C37(H37A,H37B,H37C), C42(H42A,H42B,H42C), C46(H46A,H46B,
 H46C), C80(H80A,H80B,H80C), C84(H84A,H84B,H84C), C88(H88A,H88B,H88C), C92(H92A,
 H92B,H92C)
;
_atom_sites_solution_hydrogens   geom
_atom_sites_solution_primary     dual
_atom_sites_solution_secondary   ?
loop_
_atom_site_label
_atom_site_type_symbol
_atom_site_fract_x
_atom_site_fract_y
_atom_site_fract_z
_atom_site_U_iso_or_equiv
_atom_site_adp_type
_atom_site_occupancy
_atom_site_site_symmetry_order
_atom_site_calc_flag
_atom_site_refinement_flags_posn
_atom_site_refinement_flags_adp
_atom_site_refinement_flags_occupancy
_atom_site_disorder_assembly
_atom_site_disorder_group
C1_1 C 0.8108(7) 0.6357(5) 0.4516(2) 0.0642(18) Uani 1 1 d D . . . .
C1K_1 C 1.0250(7) 0.7809(6) 0.6191(2) 0.0666(19) Uani 1 1 d D . . . .
H1K_1 H 1.056808 0.845817 0.612323 0.080 Uiso 1 1 calc R U . . .
Si1_1 Si 0.8843(2) 0.83520(18) 0.46442(6) 0.0705(7) Uani 1 1 d D . . . .
C2_1 C 0.8597(7) 0.7298(5) 0.4326(2) 0.0626(18) Uani 1 1 d D . . . .
Si2_1 Si 1.1327(2) 0.77768(18) 0.69445(7) 0.0660(7) Uani 1 1 d D . . . .
C3_1 C 0.8749(8) 0.7521(6) 0.3898(2) 0.074(2) Uani 1 1 d D . . . .
H3_1 H 0.909831 0.813085 0.377914 0.089 Uiso 1 1 calc R U . . .
Si3_1 Si 1.5954(2) 0.74261(17) 0.80785(6) 0.0615(7) Uani 1 1 d D . . . .
C4_1 C 0.8392(8) 0.6850(6) 0.3630(2) 0.077(2) Uani 1 1 d D . . . .
H4_1 H 0.851766 0.700078 0.333930 0.093 Uiso 1 1 calc R U . . .
Si4_1 Si 1.1477(2) 0.68671(17) 1.03320(6) 0.0633(7) Uani 1 1 d D . . . .
C5_1 C 0.7859(9) 0.5981(6) 0.3812(2) 0.080(2) Uani 1 1 d D . . . .
H5_1 H 0.760043 0.554098 0.363987 0.096 Uiso 1 1 calc R U . . .
C6_1 C 0.7683(8) 0.5718(6) 0.4249(2) 0.0669(19) Uani 1 1 d D . . . .
C7_1 C 0.7094(9) 0.4840(7) 0.4421(3) 0.083(2) Uani 1 1 d D . . . .
H7_1 H 0.685149 0.440068 0.424504 0.100 Uiso 1 1 calc R U . . .
C8_1 C 0.6877(10) 0.4625(7) 0.4832(3) 0.089(3) Uani 1 1 d D . . . .
H8_1 H 0.641684 0.407167 0.494539 0.106 Uiso 1 1 calc R U . . .
C9_1 C 0.7326(9) 0.5216(7) 0.5099(2) 0.084(2) Uani 1 1 d D . . . .
H9_1 H 0.717831 0.502758 0.538732 0.101 Uiso 1 1 calc R U . . .
C10_1 C 0.7975(7) 0.6060(5) 0.4959(2) 0.0595(17) Uani 1 1 d D . . . .
C11_1 C 0.8544(7) 0.6555(5) 0.5277(2) 0.0590(17) Uani 1 1 d D . . . .
C12_1 C 0.8985(7) 0.7580(5) 0.51703(19) 0.0620(18) Uani 1 1 d D . . . .
C13_1 C 0.9541(7) 0.7966(6) 0.5474(2) 0.0640(19) Uani 1 1 d D . . . .
H13_1 H 0.985063 0.861675 0.540162 0.077 Uiso 1 1 calc R U . . .
C14_1 C 0.9669(7) 0.7450(6) 0.58797(19) 0.0593(17) Uani 1 1 d D . . . .
C15_1 C 0.9162(7) 0.6482(6) 0.59888(19) 0.0568(17) Uani 1 1 d D . . . .
C16_1 C 0.8656(8) 0.6052(6) 0.5678(2) 0.0669(19) Uani 1 1 d D . . . .
H16_1 H 0.837936 0.538549 0.574923 0.080 Uiso 1 1 calc R U . . .
C17_1 C 0.9263(7) 0.5953(6) 0.6389(2) 0.0612(18) Uani 1 1 d D . . . .
H17_1 H 0.890287 0.532465 0.645977 0.073 Uiso 1 1 calc R U . . .
C18_1 C 0.9868(7) 0.6300(5) 0.66925(19) 0.0561(17) Uani 1 1 d D . . . .
C19_1 C 1.0384(7) 0.7280(6) 0.6585(2) 0.0587(17) Uani 1 1 d D . . . .
C20_1 C 1.0970(7) 0.6957(6) 0.7447(2) 0.0630(18) Uani 1 1 d D . . . .
C21_1 C 1.1340(8) 0.7244(7) 0.7808(2) 0.077(2) Uani 1 1 d D . . . .
H21_1 H 1.164245 0.789645 0.779460 0.093 Uiso 1 1 calc R U . . .
C22_1 C 1.1272(8) 0.6583(7) 0.8193(2) 0.084(2) Uani 1 1 d D . . . .
H22_1 H 1.152747 0.679534 0.843113 0.100 Uiso 1 1 calc R U . . .
C23_1 C 1.0840(8) 0.5646(7) 0.8216(2) 0.079(2) Uani 1 1 d D . . . .
H23_1 H 1.080673 0.520366 0.847175 0.094 Uiso 1 1 calc R U . . .
C24_1 C 1.0427(7) 0.5305(6) 0.7858(2) 0.0654(18) Uani 1 1 d D . . . .
C25_1 C 1.0439(7) 0.5993(5) 0.74661(19) 0.0578(17) Uani 1 1 d D . . . .
C26_1 C 0.9965(7) 0.5643(6) 0.71160(19) 0.0615(18) Uani 1 1 d D . . . .
C27_1 C 0.9575(7) 0.4654(6) 0.7176(2) 0.0642(19) Uani 1 1 d D . . . .
H27_1 H 0.927451 0.441516 0.695158 0.077 Uiso 1 1 calc R U . . .
C28_1 C 0.9608(8) 0.3984(6) 0.7560(2) 0.071(2) Uani 1 1 d D . . . .
H28_1 H 0.934270 0.331293 0.758388 0.085 Uiso 1 1 calc R U . . .
C29_1 C 1.0016(8) 0.4297(6) 0.7894(2) 0.074(2) Uani 1 1 d D . . . .
H29_1 H 1.002720 0.384797 0.814849 0.088 Uiso 1 1 calc R U . . .
C30_1 C 1.0743(8) 0.9299(6) 0.6967(3) 0.086(2) Uani 1 1 d D . . . .
H30A_1 H 1.123158 0.948862 0.717736 0.103 Uiso 1 1 calc R U . . .
H30B_1 H 1.105660 0.965511 0.669781 0.103 Uiso 1 1 calc R U . . .
C31_1 C 0.9198(9) 0.9812(7) 0.7064(3) 0.102(3) Uani 1 1 d D . . . .
H31A_1 H 0.886009 0.942823 0.732415 0.122 Uiso 1 1 calc R U . . .
H31B_1 H 0.870757 0.968265 0.684237 0.122 Uiso 1 1 calc R U . . .
C32_1 C 0.8808(11) 1.1050(7) 0.7109(4) 0.124(4) Uani 1 1 d D . . . .
H32A_1 H 0.924992 1.117319 0.734280 0.149 Uiso 1 1 calc R U . . .
H32B_1 H 0.920099 1.142783 0.685629 0.149 Uiso 1 1 calc R U . . .
C33_1 C 0.7305(12) 1.1567(9) 0.7177(5) 0.165(5) Uani 1 1 d D . . . .
H33A_1 H 0.715394 1.236634 0.715267 0.247 Uiso 1 1 calc R U . . .
H33B_1 H 0.693546 1.131287 0.745313 0.247 Uiso 1 1 calc R U . . .
H33C_1 H 0.683102 1.136456 0.696998 0.247 Uiso 1 1 calc R U . . .
C34_1 C 1.3272(7) 0.7368(6) 0.6780(2) 0.074(2) Uani 1 1 d D . . . .
H34A_1 H 1.347408 0.782154 0.652123 0.089 Uiso 1 1 calc R U . . .
H34B_1 H 1.375635 0.754538 0.699367 0.089 Uiso 1 1 calc R U . . .
C35_1 C 1.3868(7) 0.6163(6) 0.6710(3) 0.077(2) Uani 1 1 d D . . . .
H35A_1 H 1.363058 0.571560 0.696645 0.092 Uiso 1 1 calc R U . . .
H35B_1 H 1.339421 0.599770 0.649148 0.092 Uiso 1 1 calc R U . . .
C36_1 C 1.5419(8) 0.5788(7) 0.6591(3) 0.095(3) Uani 1 1 d D . . . .
H36A_1 H 1.567221 0.625640 0.634231 0.114 Uiso 1 1 calc R U . . .
H36B_1 H 1.590088 0.590769 0.681640 0.114 Uiso 1 1 calc R U . . .
C37_1 C 1.5948(10) 0.4607(8) 0.6503(4) 0.125(4) Uani 1 1 d D . . . .
H37A_1 H 1.695964 0.442786 0.644811 0.188 Uiso 1 1 calc R U . . .
H37B_1 H 1.555238 0.449133 0.626220 0.188 Uiso 1 1 calc R U . . .
H37C_1 H 1.567626 0.413189 0.674272 0.188 Uiso 1 1 calc R U . . .
C38_1 C 1.0381(8) 0.8898(7) 0.4439(3) 0.089(2) Uani 1 1 d D . . . .
H38A_1 H 1.018692 0.933243 0.417130 0.106 Uiso 1 1 calc R U . . .
H38B_1 H 1.046272 0.941152 0.462977 0.106 Uiso 1 1 calc R U . . .
C39_1 C 1.1795(8) 0.8078(8) 0.4371(3) 0.110(3) Uani 1 1 d D . . . .
H39A_1 H 1.174780 0.758226 0.416817 0.132 Uiso 1 1 calc R U . . .
H39B_1 H 1.199745 0.762343 0.463431 0.132 Uiso 1 1 calc R U . . .
C41_1 C 1.3001(9) 0.8631(8) 0.4215(3) 0.110(3) Uani 1 1 d D . . . .
H41A_1 H 1.280916 0.907009 0.394866 0.132 Uiso 1 1 calc R U . . .
H41B_1 H 1.303208 0.914072 0.441476 0.132 Uiso 1 1 calc R U . . .
C42_1 C 1.4407(10) 0.7824(9) 0.4158(4) 0.137(4) Uani 1 1 d D . . . .
H42A_1 H 1.512496 0.822751 0.407974 0.205 Uiso 1 1 calc R U . . .
H42B_1 H 1.441587 0.736270 0.394115 0.205 Uiso 1 1 calc R U . . .
H42C_1 H 1.458720 0.736085 0.441724 0.205 Uiso 1 1 calc R U . . .
C43_1 C 0.7205(8) 0.9529(6) 0.4669(2) 0.083(2) Uani 1 1 d D . . . .
H43A_1 H 0.642892 0.922299 0.480627 0.100 Uiso 1 1 calc R U . . .
H43B_1 H 0.733334 1.005259 0.484879 0.100 Uiso 1 1 calc R U . . .
C44_1 C 0.6757(9) 1.0186(6) 0.4258(2) 0.089(3) Uani 1 1 d D . . . .
H44A_1 H 0.752988 1.049155 0.411764 0.107 Uiso 1 1 calc R U . . .
H44B_1 H 0.660500 0.967134 0.407863 0.107 Uiso 1 1 calc R U . . .
C45_1 C 0.5436(10) 1.1138(7) 0.4298(3) 0.099(3) Uani 1 1 d D . . . .
H45A_1 H 0.516281 1.142230 0.401929 0.119 Uiso 1 1 calc R U . . .
H45B_1 H 0.467528 1.084744 0.445621 0.119 Uiso 1 1 calc R U . . .
C46_1 C 0.5607(13) 1.2076(8) 0.4508(3) 0.136(4) Uani 1 1 d D . . . .
H46A_1 H 0.481282 1.270706 0.447165 0.204 Uiso 1 1 calc R U . . .
H46B_1 H 0.645933 1.228101 0.438600 0.204 Uiso 1 1 calc R U . . .
H46C_1 H 0.565777 1.184906 0.480305 0.204 Uiso 1 1 calc R U . . .
C47_1 C 0.9767(7) 0.7624(6) 1.0582(2) 0.0642(18) Uani 1 1 d D . . . .
C48_1 C 0.9392(8) 0.7319(6) 1.0999(2) 0.080(2) Uani 1 1 d D . . . .
H48_1 H 1.003144 0.675670 1.114251 0.096 Uiso 1 1 calc R U . . .
C49_1 C 0.8105(9) 0.7807(7) 1.1218(3) 0.084(2) Uani 1 1 d D . . . .
H49_1 H 0.788590 0.756270 1.149880 0.101 Uiso 1 1 calc R U . . .
C50_1 C 0.7187(9) 0.8633(7) 1.1018(2) 0.081(2) Uani 1 1 d D . . . .
H50_1 H 0.631884 0.895634 1.116130 0.097 Uiso 1 1 calc R U . . .
C51_1 C 0.7515(7) 0.9019(6) 1.0595(2) 0.0670(19) Uani 1 1 d D . . . .
C52_1 C 0.6524(8) 0.9878(6) 1.0405(2) 0.074(2) Uani 1 1 d D . . . .
H52_1 H 0.566569 1.018482 1.055601 0.088 Uiso 1 1 calc R U . . .
C53_1 C 0.6803(8) 1.0268(7) 1.0000(3) 0.077(2) Uani 1 1 d D . . . .
H53_1 H 0.613566 1.084328 0.987281 0.093 Uiso 1 1 calc R U . . .
C54_1 C 0.8090(7) 0.9813(6) 0.9771(2) 0.070(2) Uani 1 1 d D . . . .
H54_1 H 0.825886 1.010288 0.949342 0.084 Uiso 1 1 calc R U . . .
C55_1 C 0.9119(6) 0.8957(5) 0.99372(19) 0.0539(16) Uani 1 1 d D . . . .
C56_1 C 0.8831(7) 0.8522(5) 1.0366(2) 0.0587(17) Uani 1 1 d D . . . .
C57_1 C 1.0476(6) 0.8541(5) 0.96609(19) 0.0534(16) Uani 1 1 d D . . . .
C58_1 C 1.1573(7) 0.7601(5) 0.98003(19) 0.0550(17) Uani 1 1 d D . . . .
C59_1 C 1.2742(7) 0.7233(6) 0.9518(2) 0.0611(18) Uani 1 1 d D . . . .
H59_1 H 1.343866 0.661292 0.960449 0.073 Uiso 1 1 calc R U . . .
C60_1 C 1.2932(6) 0.7741(5) 0.91092(19) 0.0516(16) Uani 1 1 d D . . . .
C61_1 C 1.1884(7) 0.8676(5) 0.89798(19) 0.0559(17) Uani 1 1 d D . . . .
C62_1 C 1.0680(7) 0.9045(5) 0.9259(2) 0.0577(17) Uani 1 1 d D . . . .
H62_1 H 0.998379 0.966011 0.916808 0.069 Uiso 1 1 calc R U . . .
C63_1 C 1.2090(7) 0.9223(5) 0.85707(19) 0.0565(17) Uani 1 1 d D . . . .
H63_1 H 1.137968 0.983178 0.848357 0.068 Uiso 1 1 calc R U . . .
C64_1 C 1.3279(6) 0.8902(5) 0.82969(19) 0.0561(17) Uani 1 1 d D . . . .
C65_1 C 1.4326(6) 0.7929(5) 0.84233(19) 0.0538(16) Uani 1 1 d D . . . .
C66_1 C 1.4113(7) 0.7388(6) 0.8819(2) 0.0619(18) Uani 1 1 d D . . . .
H66_1 H 1.479609 0.674913 0.889825 0.074 Uiso 1 1 calc R U . . .
C67_1 C 1.5538(7) 0.8183(5) 0.75636(19) 0.0574(17) Uani 1 1 d D . . . .
C68_1 C 1.6439(7) 0.7893(6) 0.7211(2) 0.0663(19) Uani 1 1 d D . . . .
H68_1 H 1.716128 0.724153 0.723338 0.080 Uiso 1 1 calc R U . . .
C69_1 C 1.6332(7) 0.8517(6) 0.6824(2) 0.070(2) Uani 1 1 d D . . . .
H69_1 H 1.691982 0.826349 0.658695 0.084 Uiso 1 1 calc R U . . .
C70_1 C 1.5356(7) 0.9499(6) 0.6801(2) 0.0675(19) Uani 1 1 d D . . . .
H70_1 H 1.530802 0.994115 0.654438 0.081 Uiso 1 1 calc R U . . .
C71_1 C 1.4407(7) 0.9885(6) 0.7147(2) 0.0608(17) Uani 1 1 d D . . . .
C72_1 C 1.3468(8) 1.0944(6) 0.7119(2) 0.074(2) Uani 1 1 d D . . . .
H72_1 H 1.345045 1.139066 0.686401 0.089 Uiso 1 1 calc R U . . .
C73_1 C 1.2596(9) 1.1327(7) 0.7452(2) 0.090(3) Uani 1 1 d D . . . .
H73_1 H 1.200730 1.204618 0.743293 0.108 Uiso 1 1 calc R U . . .
C74_1 C 1.2579(8) 1.0639(6) 0.7827(2) 0.072(2) Uani 1 1 d D . . . .
H74_1 H 1.193750 1.090837 0.805197 0.086 Uiso 1 1 calc R U . . .
C75_1 C 1.3447(7) 0.9589(5) 0.7886(2) 0.0610(18) Uani 1 1 d D . . . .
C76_1 C 1.4449(6) 0.9201(5) 0.75346(19) 0.0560(17) Uani 1 1 d D . . . .
C77_1 C 1.1577(9) 0.5369(5) 1.0280(2) 0.077(2) Uani 1 1 d D . . . .
H77A_1 H 1.092767 0.535681 1.008232 0.092 Uiso 1 1 calc R U . . .
H77B_1 H 1.252080 0.503475 1.015440 0.092 Uiso 1 1 calc R U . . .
C78_1 C 1.1266(10) 0.4621(6) 1.0669(3) 0.098(3) Uani 1 1 d D . . . .
H78A_1 H 1.030206 0.491439 1.078966 0.118 Uiso 1 1 calc R U . . .
H78B_1 H 1.188879 0.463558 1.087405 0.118 Uiso 1 1 calc R U . . .
C79_1 C 1.1448(10) 0.3422(6) 1.0584(3) 0.107(3) Uani 1 1 d D . . . .
H79A_1 H 1.105038 0.303232 1.083244 0.129 Uiso 1 1 calc R U . . .
H79B_1 H 1.089972 0.342353 1.035641 0.129 Uiso 1 1 calc R U . . .
C80_1 C 1.2921(11) 0.2777(7) 1.0472(3) 0.121(4) Uani 1 1 d D . . . .
H80A_1 H 1.293026 0.201392 1.044841 0.181 Uiso 1 1 calc R U . . .
H80B_1 H 1.349200 0.280039 1.068654 0.181 Uiso 1 1 calc R U . . .
H80C_1 H 1.329387 0.310008 1.020755 0.181 Uiso 1 1 calc R U . . .
C81_1 C 1.2882(7) 0.6937(7) 1.0650(2) 0.079(2) Uani 1 1 d D . . . .
H81A_1 H 1.291074 0.771529 1.062984 0.094 Uiso 1 1 calc R U . . .
H81B_1 H 1.257041 0.672964 1.094191 0.094 Uiso 1 1 calc R U . . .
C82_1 C 1.4365(8) 0.6266(8) 1.0562(3) 0.097(3) Uani 1 1 d D . . . .
H82A_1 H 1.471746 0.648063 1.027485 0.116 Uiso 1 1 calc R U . . .
H82B_1 H 1.436767 0.548109 1.058233 0.116 Uiso 1 1 calc R U . . .
C83_1 C 1.5358(9) 0.6409(9) 1.0855(4) 0.126(4) Uani 1 1 d D . . . .
H83A_1 H 1.541916 0.718247 1.081110 0.151 Uiso 1 1 calc R U . . .
H83B_1 H 1.493771 0.628141 1.114154 0.151 Uiso 1 1 calc R U . . .
C84_1 C 1.6784(10) 0.5697(9) 1.0816(4) 0.136(4) Uani 1 1 d D . . . .
H84A_1 H 1.720327 0.566278 1.107018 0.204 Uiso 1 1 calc R U . . .
H84B_1 H 1.733706 0.599929 1.058306 0.204 Uiso 1 1 calc R U . . .
H84C_1 H 1.675563 0.495757 1.076900 0.204 Uiso 1 1 calc R U . . .
C85_1 C 1.6393(7) 0.5893(5) 0.8061(2) 0.071(2) Uani 1 1 d D . . . .
H85A_1 H 1.717595 0.569310 0.784393 0.086 Uiso 1 1 calc R U . . .
H85B_1 H 1.671488 0.553543 0.832757 0.086 Uiso 1 1 calc R U . . .
C86_1 C 1.5203(8) 0.5420(6) 0.7976(3) 0.084(2) Uani 1 1 d D . . . .
H86A_1 H 1.447960 0.551571 0.821418 0.100 Uiso 1 1 calc R U . . .
H86B_1 H 1.478512 0.585216 0.773182 0.100 Uiso 1 1 calc R U . . .
C87_1 C 1.5634(9) 0.4201(6) 0.7899(3) 0.094(3) Uani 1 1 d D . . . .
H87A_1 H 1.631099 0.410974 0.764935 0.113 Uiso 1 1 calc R U . . .
H87B_1 H 1.610309 0.377061 0.813492 0.113 Uiso 1 1 calc R U . . .
C88_1 C 1.4425(10) 0.3737(9) 0.7842(4) 0.132(4) Uani 1 1 d D . . . .
H88A_1 H 1.474294 0.293843 0.784200 0.198 Uiso 1 1 calc R U . . .
H88B_1 H 1.406727 0.405745 0.757968 0.198 Uiso 1 1 calc R U . . .
H88C_1 H 1.368828 0.391689 0.806910 0.198 Uiso 1 1 calc R U . . .
C89_1 C 1.7424(7) 0.7892(6) 0.8243(2) 0.075(2) Uani 1 1 d D . . . .
H89A_1 H 1.770062 0.745840 0.850397 0.090 Uiso 1 1 calc R U . . .
H89B_1 H 1.823114 0.773792 0.803081 0.090 Uiso 1 1 calc R U . . .
C90_1 C 1.7040(8) 0.9138(7) 0.8306(3) 0.090(3) Uani 1 1 d D . . . .
H90A_1 H 1.670932 0.955990 0.804915 0.109 Uiso 1 1 calc R U . . .
H90B_1 H 1.625495 0.927547 0.852646 0.109 Uiso 1 1 calc R U . . .
C91_1 C 1.8184(10) 0.9591(7) 0.8419(3) 0.112(3) Uani 1 1 d D . . . .
H91A_1 H 1.895324 0.949579 0.819330 0.135 Uiso 1 1 calc R U . . .
H91B_1 H 1.854432 0.915835 0.867078 0.135 Uiso 1 1 calc R U . . .
C92_1 C 1.7710(13) 1.0802(8) 0.8494(4) 0.147(5) Uani 1 1 d D . . . .
H92A_1 H 1.845891 1.102055 0.859485 0.221 Uiso 1 1 calc R U . . .
H92B_1 H 1.689646 1.091528 0.870027 0.221 Uiso 1 1 calc R U . . .
H92C_1 H 1.747073 1.124726 0.823573 0.221 Uiso 1 1 calc R U . . .

loop_
_atom_site_aniso_label
_atom_site_aniso_U_11
_atom_site_aniso_U_22
_atom_site_aniso_U_33
_atom_site_aniso_U_23
_atom_site_aniso_U_13
_atom_site_aniso_U_12
C1_1 0.080(5) 0.053(4) 0.056(4) -0.003(3) -0.021(4) -0.003(3)
C1K_1 0.082(5) 0.065(5) 0.061(4) -0.008(3) -0.016(4) -0.027(4)
Si1_1 0.0992(17) 0.0675(15) 0.0479(14) -0.0007(11) -0.0127(11) -0.0261(12)
C2_1 0.076(5) 0.064(4) 0.042(4) -0.016(3) -0.002(3) -0.005(3)
Si2_1 0.0788(15) 0.0682(14) 0.0551(14) -0.0134(11) -0.0156(11) -0.0177(11)
C3_1 0.086(6) 0.077(5) 0.056(4) -0.014(4) -0.007(4) -0.012(4)
Si3_1 0.0596(13) 0.0655(14) 0.0549(14) -0.0099(10) -0.0111(10) -0.0031(10)
C4_1 0.093(6) 0.081(5) 0.048(5) -0.019(4) -0.013(4) 0.006(4)
Si4_1 0.0779(15) 0.0629(14) 0.0500(13) -0.0059(10) -0.0141(10) -0.0153(11)
C5_1 0.110(7) 0.068(5) 0.058(4) -0.023(4) -0.021(4) -0.002(4)
C6_1 0.075(5) 0.065(5) 0.059(4) -0.017(3) -0.018(4) -0.005(4)
C7_1 0.103(6) 0.079(5) 0.077(5) -0.012(4) -0.033(5) -0.025(5)
C8_1 0.136(8) 0.074(6) 0.078(5) 0.007(4) -0.046(5) -0.053(5)
C9_1 0.117(7) 0.089(6) 0.062(5) -0.002(4) -0.022(5) -0.049(5)
C10_1 0.071(5) 0.058(4) 0.052(4) -0.005(3) -0.018(3) -0.013(3)
C11_1 0.067(5) 0.059(4) 0.053(4) -0.013(3) -0.012(3) -0.013(3)
C12_1 0.076(5) 0.059(4) 0.051(4) -0.010(3) -0.013(3) -0.012(3)
C13_1 0.082(5) 0.058(4) 0.054(4) -0.005(3) -0.011(4) -0.019(4)
C14_1 0.069(5) 0.063(4) 0.046(4) -0.004(3) -0.011(3) -0.017(3)
C15_1 0.058(4) 0.067(4) 0.047(4) -0.007(3) -0.012(3) -0.014(3)
C16_1 0.080(5) 0.069(5) 0.054(4) -0.003(3) -0.018(4) -0.019(4)
C17_1 0.061(4) 0.065(5) 0.058(4) -0.001(3) -0.016(3) -0.015(4)
C18_1 0.058(4) 0.062(4) 0.044(4) -0.015(3) -0.006(3) -0.004(3)
C19_1 0.065(4) 0.066(4) 0.046(4) -0.014(3) -0.002(3) -0.015(3)
C20_1 0.052(4) 0.077(4) 0.060(4) -0.017(4) -0.004(3) -0.010(3)
C21_1 0.068(5) 0.105(6) 0.057(5) -0.018(4) -0.007(4) -0.015(4)
C22_1 0.082(6) 0.112(7) 0.055(5) -0.015(4) -0.012(4) -0.014(5)
C23_1 0.069(5) 0.103(6) 0.052(5) -0.003(4) -0.010(4) -0.002(4)
C24_1 0.056(4) 0.085(5) 0.047(4) -0.007(3) -0.006(3) -0.002(4)
C25_1 0.052(4) 0.069(4) 0.046(4) -0.007(3) -0.002(3) -0.003(3)
C26_1 0.067(5) 0.069(4) 0.044(4) -0.014(3) -0.002(3) -0.008(4)
C27_1 0.072(5) 0.065(4) 0.049(4) -0.011(3) -0.002(3) -0.005(4)
C28_1 0.082(5) 0.063(5) 0.057(4) -0.006(3) -0.007(4) 0.000(4)
C29_1 0.081(5) 0.086(5) 0.044(4) 0.007(4) -0.002(4) -0.013(4)
C30_1 0.094(5) 0.086(6) 0.086(6) -0.025(5) -0.021(5) -0.022(4)
C31_1 0.097(6) 0.091(6) 0.121(8) -0.028(6) -0.027(6) -0.011(5)
C32_1 0.118(7) 0.097(6) 0.148(10) -0.031(7) 0.005(7) -0.015(6)
C33_1 0.144(9) 0.120(9) 0.215(15) -0.038(10) -0.009(10) -0.001(7)
C34_1 0.077(5) 0.093(5) 0.061(5) -0.016(4) -0.005(4) -0.033(4)
C35_1 0.066(4) 0.098(5) 0.075(6) -0.025(5) -0.004(4) -0.028(4)
C36_1 0.073(5) 0.107(6) 0.106(7) -0.029(6) 0.000(5) -0.022(5)
C37_1 0.093(7) 0.112(7) 0.176(11) -0.053(8) -0.007(7) -0.019(6)
C38_1 0.109(6) 0.083(6) 0.080(6) -0.013(5) -0.012(5) -0.031(4)
C39_1 0.096(6) 0.107(7) 0.124(9) 0.003(6) -0.013(6) -0.029(5)
C41_1 0.099(6) 0.112(8) 0.118(8) -0.005(6) -0.010(6) -0.031(5)
C42_1 0.094(7) 0.149(10) 0.162(11) -0.024(8) -0.005(7) -0.022(6)
C43_1 0.119(7) 0.065(5) 0.055(5) -0.008(4) -0.001(4) -0.010(4)
C44_1 0.122(7) 0.075(5) 0.069(6) 0.005(4) -0.020(5) -0.021(5)
C45_1 0.128(7) 0.088(6) 0.068(6) 0.012(5) -0.009(5) -0.012(5)
C46_1 0.193(12) 0.089(7) 0.116(9) -0.011(6) -0.040(8) -0.003(7)
C47_1 0.071(4) 0.071(5) 0.051(4) -0.016(3) 0.000(3) -0.016(3)
C48_1 0.095(6) 0.080(6) 0.057(4) -0.005(4) 0.004(4) -0.015(4)
C49_1 0.102(6) 0.090(6) 0.056(5) -0.018(4) 0.012(4) -0.022(4)
C50_1 0.089(6) 0.084(6) 0.070(5) -0.023(4) 0.010(4) -0.024(4)
C51_1 0.068(4) 0.064(5) 0.074(5) -0.023(4) 0.002(3) -0.024(3)
C52_1 0.064(5) 0.073(5) 0.080(5) -0.021(4) 0.013(4) -0.016(4)
C53_1 0.062(5) 0.079(5) 0.087(5) -0.016(4) -0.009(4) -0.005(4)
C54_1 0.066(4) 0.070(5) 0.067(5) 0.001(4) -0.012(3) -0.007(3)
C55_1 0.065(4) 0.057(4) 0.044(4) -0.011(3) -0.015(3) -0.014(3)
C56_1 0.070(4) 0.061(4) 0.052(4) -0.012(3) -0.013(3) -0.021(3)
C57_1 0.070(4) 0.049(4) 0.047(4) -0.018(3) -0.014(3) -0.015(3)
C58_1 0.066(4) 0.047(4) 0.054(4) -0.009(3) -0.010(3) -0.014(3)
C59_1 0.074(5) 0.054(4) 0.054(4) -0.007(3) -0.015(3) -0.010(3)
C60_1 0.060(4) 0.049(4) 0.049(4) -0.007(3) -0.009(3) -0.015(3)
C61_1 0.060(4) 0.055(4) 0.050(4) -0.010(3) -0.007(3) -0.006(3)
C62_1 0.057(4) 0.059(4) 0.054(4) -0.008(3) -0.016(3) -0.003(3)
C63_1 0.059(4) 0.060(4) 0.047(4) -0.010(3) -0.016(3) -0.003(3)
C64_1 0.055(4) 0.062(4) 0.051(4) -0.012(3) -0.008(3) -0.009(3)
C65_1 0.055(4) 0.051(4) 0.054(4) -0.011(3) -0.008(3) -0.006(3)
C66_1 0.063(4) 0.068(5) 0.052(4) -0.013(3) -0.008(3) -0.006(3)
C67_1 0.060(4) 0.062(4) 0.052(4) -0.007(3) -0.011(3) -0.014(3)
C68_1 0.059(4) 0.081(5) 0.058(4) -0.020(4) -0.008(3) -0.008(4)
C69_1 0.065(5) 0.094(5) 0.052(4) -0.023(4) -0.001(4) -0.014(4)
C70_1 0.068(5) 0.080(5) 0.053(4) -0.004(4) -0.002(3) -0.020(4)
C71_1 0.065(4) 0.066(4) 0.052(4) -0.008(3) -0.013(3) -0.014(3)
C72_1 0.083(5) 0.079(5) 0.053(5) 0.008(4) -0.010(4) -0.012(4)
C73_1 0.107(7) 0.080(6) 0.063(5) -0.001(4) 0.004(4) 0.001(5)
C74_1 0.073(5) 0.069(5) 0.059(5) 0.002(4) 0.002(4) -0.001(4)
C75_1 0.063(4) 0.060(4) 0.058(4) -0.009(3) -0.008(3) -0.009(3)
C76_1 0.061(4) 0.060(4) 0.048(4) -0.006(3) -0.014(3) -0.012(3)
C77_1 0.095(6) 0.061(5) 0.075(6) 0.000(4) -0.021(4) -0.017(4)
C78_1 0.133(8) 0.081(5) 0.081(6) 0.006(5) -0.020(5) -0.031(5)
C79_1 0.140(8) 0.074(5) 0.124(9) 0.018(5) -0.075(7) -0.036(5)
C80_1 0.154(9) 0.078(6) 0.140(10) 0.000(6) -0.057(8) -0.030(6)
C81_1 0.087(5) 0.088(6) 0.065(5) 0.002(4) -0.025(4) -0.026(4)
C82_1 0.082(5) 0.109(7) 0.107(8) -0.017(6) -0.031(5) -0.022(5)
C83_1 0.099(7) 0.149(10) 0.139(10) -0.046(8) -0.051(6) -0.011(6)
C84_1 0.107(7) 0.149(10) 0.159(11) -0.055(8) -0.046(7) -0.008(6)
C85_1 0.074(5) 0.068(5) 0.063(5) -0.009(4) -0.011(4) 0.001(4)
C86_1 0.084(6) 0.073(5) 0.091(7) -0.016(5) -0.008(5) -0.012(4)
C87_1 0.091(6) 0.080(5) 0.110(8) -0.032(5) 0.003(5) -0.015(5)
C88_1 0.122(8) 0.116(8) 0.175(12) -0.055(8) 0.003(7) -0.049(7)
C89_1 0.067(5) 0.091(5) 0.069(5) -0.016(4) -0.015(4) -0.017(4)
C90_1 0.084(6) 0.101(6) 0.096(7) -0.022(5) -0.032(5) -0.022(5)
C91_1 0.107(7) 0.110(7) 0.136(9) -0.029(7) -0.050(6) -0.029(6)
C92_1 0.186(12) 0.099(7) 0.175(12) -0.047(8) -0.065(9) -0.027(7)

_geom_special_details            
;
 All esds (except the esd in the dihedral angle between two l.s. planes)
 are estimated using the full covariance matrix.  The cell esds are taken
 into account individually in the estimation of esds in distances, angles
 and torsion angles; correlations between esds in cell parameters are only
 used when they are defined by crystal symmetry.  An approximate (isotropic)
 treatment of cell esds is used for estimating esds involving l.s. planes.
;
loop_
_geom_bond_atom_site_label_1
_geom_bond_atom_site_label_2
_geom_bond_distance
_geom_bond_site_symmetry_2
_geom_bond_publ_flag
C1_1 C2_1 1.415(8) . ?
C1_1 C6_1 1.417(8) . ?
C1_1 C10_1 1.425(8) . ?
C1K_1 H1K_1 0.9300 . ?
C1K_1 C14_1 1.396(8) . ?
C1K_1 C19_1 1.358(8) . ?
Si1_1 C2_1 1.852(6) . ?
Si1_1 C12_1 1.840(6) . ?
Si1_1 C38_1 1.828(7) . ?
Si1_1 C43_1 1.875(7) . ?
C2_1 C3_1 1.367(8) . ?
Si2_1 C19_1 1.841(6) . ?
Si2_1 C20_1 1.839(7) . ?
Si2_1 C30_1 1.838(7) . ?
Si2_1 C34_1 1.870(6) . ?
C3_1 H3_1 0.9300 . ?
C3_1 C4_1 1.412(9) . ?
Si3_1 C65_1 1.834(6) . ?
Si3_1 C67_1 1.840(6) . ?
Si3_1 C85_1 1.848(6) . ?
Si3_1 C89_1 1.860(6) . ?
C4_1 H4_1 0.9300 . ?
C4_1 C5_1 1.355(9) . ?
Si4_1 C47_1 1.836(6) . ?
Si4_1 C58_1 1.835(6) . ?
Si4_1 C77_1 1.869(6) . ?
Si4_1 C81_1 1.862(6) . ?
C5_1 H5_1 0.9300 . ?
C5_1 C6_1 1.400(9) . ?
C6_1 C7_1 1.387(9) . ?
C7_1 H7_1 0.9300 . ?
C7_1 C8_1 1.318(9) . ?
C8_1 H8_1 0.9300 . ?
C8_1 C9_1 1.385(9) . ?
C9_1 H9_1 0.9300 . ?
C9_1 C10_1 1.365(8) . ?
C10_1 C11_1 1.503(8) . ?
C11_1 C12_1 1.437(8) . ?
C11_1 C16_1 1.366(8) . ?
C12_1 C13_1 1.380(8) . ?
C13_1 H13_1 0.9300 . ?
C13_1 C14_1 1.386(8) . ?
C14_1 C15_1 1.406(9) . ?
C15_1 C16_1 1.401(8) . ?
C15_1 C17_1 1.373(8) . ?
C16_1 H16_1 0.9300 . ?
C17_1 H17_1 0.9300 . ?
C17_1 C18_1 1.383(8) . ?
C18_1 C19_1 1.426(8) . ?
C18_1 C26_1 1.497(8) . ?
C20_1 C21_1 1.383(8) . ?
C20_1 C25_1 1.422(8) . ?
C21_1 H21_1 0.9300 . ?
C21_1 C22_1 1.400(9) . ?
C22_1 H22_1 0.9300 . ?
C22_1 C23_1 1.333(9) . ?
C23_1 H23_1 0.9300 . ?
C23_1 C24_1 1.426(9) . ?
C24_1 C25_1 1.429(8) . ?
C24_1 C29_1 1.403(9) . ?
C25_1 C26_1 1.438(8) . ?
C26_1 C27_1 1.365(8) . ?
C27_1 H27_1 0.9300 . ?
C27_1 C28_1 1.398(8) . ?
C28_1 H28_1 0.9300 . ?
C28_1 C29_1 1.335(9) . ?
C29_1 H29_1 0.9300 . ?
C30_1 H30A_1 0.9700 . ?
C30_1 H30B_1 0.9700 . ?
C30_1 C31_1 1.496(9) . ?
C31_1 H31A_1 0.9700 . ?
C31_1 H31B_1 0.9700 . ?
C31_1 C32_1 1.508(9) . ?
C32_1 H32A_1 0.9700 . ?
C32_1 H32B_1 0.9700 . ?
C32_1 C33_1 1.451(10) . ?
C33_1 H33A_1 0.9600 . ?
C33_1 H33B_1 0.9600 . ?
C33_1 H33C_1 0.9600 . ?
C34_1 H34A_1 0.9700 . ?
C34_1 H34B_1 0.9700 . ?
C34_1 C35_1 1.494(8) . ?
C35_1 H35A_1 0.9700 . ?
C35_1 H35B_1 0.9700 . ?
C35_1 C36_1 1.489(8) . ?
C36_1 H36A_1 0.9700 . ?
C36_1 H36B_1 0.9700 . ?
C36_1 C37_1 1.475(9) . ?
C37_1 H37A_1 0.9600 . ?
C37_1 H37B_1 0.9600 . ?
C37_1 H37C_1 0.9600 . ?
C38_1 H38A_1 0.9700 . ?
C38_1 H38B_1 0.9700 . ?
C38_1 C39_1 1.504(9) . ?
C39_1 H39A_1 0.9700 . ?
C39_1 H39B_1 0.9700 . ?
C39_1 C41_1 1.521(9) . ?
C41_1 H41A_1 0.9700 . ?
C41_1 H41B_1 0.9700 . ?
C41_1 C42_1 1.487(10) . ?
C42_1 H42A_1 0.9600 . ?
C42_1 H42B_1 0.9600 . ?
C42_1 H42C_1 0.9600 . ?
C43_1 H43A_1 0.9700 . ?
C43_1 H43B_1 0.9700 . ?
C43_1 C44_1 1.519(8) . ?
C44_1 H44A_1 0.9700 . ?
C44_1 H44B_1 0.9700 . ?
C44_1 C45_1 1.516(9) . ?
C45_1 H45A_1 0.9700 . ?
C45_1 H45B_1 0.9700 . ?
C45_1 C46_1 1.481(10) . ?
C46_1 H46A_1 0.9600 . ?
C46_1 H46B_1 0.9600 . ?
C46_1 H46C_1 0.9600 . ?
C47_1 C48_1 1.374(8) . ?
C47_1 C56_1 1.422(8) . ?
C48_1 H48_1 0.9300 . ?
C48_1 C49_1 1.392(9) . ?
C49_1 H49_1 0.9300 . ?
C49_1 C50_1 1.338(9) . ?
C50_1 H50_1 0.9300 . ?
C50_1 C51_1 1.409(9) . ?
C51_1 C52_1 1.386(9) . ?
C51_1 C56_1 1.431(8) . ?
C52_1 H52_1 0.9300 . ?
C52_1 C53_1 1.347(9) . ?
C53_1 H53_1 0.9300 . ?
C53_1 C54_1 1.396(9) . ?
C54_1 H54_1 0.9300 . ?
C54_1 C55_1 1.373(8) . ?
C55_1 C56_1 1.434(8) . ?
C55_1 C57_1 1.509(8) . ?
C57_1 C58_1 1.441(8) . ?
C57_1 C62_1 1.376(8) . ?
C58_1 C59_1 1.382(8) . ?
C59_1 H59_1 0.9300 . ?
C59_1 C60_1 1.394(8) . ?
C60_1 C61_1 1.399(8) . ?
C60_1 C66_1 1.400(8) . ?
C61_1 C62_1 1.398(7) . ?
C61_1 C63_1 1.416(8) . ?
C62_1 H62_1 0.9300 . ?
C63_1 H63_1 0.9300 . ?
C63_1 C64_1 1.368(8) . ?
C64_1 C65_1 1.425(8) . ?
C64_1 C75_1 1.493(8) . ?
C65_1 C66_1 1.377(8) . ?
C66_1 H66_1 0.9300 . ?
C67_1 C68_1 1.367(8) . ?
C67_1 C76_1 1.432(8) . ?
C68_1 H68_1 0.9300 . ?
C68_1 C69_1 1.382(8) . ?
C69_1 H69_1 0.9300 . ?
C69_1 C70_1 1.344(8) . ?
C70_1 H70_1 0.9300 . ?
C70_1 C71_1 1.404(8) . ?
C71_1 C72_1 1.398(8) . ?
C71_1 C76_1 1.414(8) . ?
C72_1 H72_1 0.9300 . ?
C72_1 C73_1 1.333(9) . ?
C73_1 H73_1 0.9300 . ?
C73_1 C74_1 1.386(9) . ?
C74_1 H74_1 0.9300 . ?
C74_1 C75_1 1.366(8) . ?
C75_1 C76_1 1.440(8) . ?
C77_1 H77A_1 0.9700 . ?
C77_1 H77B_1 0.9700 . ?
C77_1 C78_1 1.503(9) . ?
C78_1 H78A_1 0.9700 . ?
C78_1 H78B_1 0.9700 . ?
C78_1 C79_1 1.511(9) . ?
C79_1 H79A_1 0.9700 . ?
C79_1 H79B_1 0.9700 . ?
C79_1 C80_1 1.485(10) . ?
C80_1 H80A_1 0.9600 . ?
C80_1 H80B_1 0.9600 . ?
C80_1 H80C_1 0.9600 . ?
C81_1 H81A_1 0.9700 . ?
C81_1 H81B_1 0.9700 . ?
C81_1 C82_1 1.491(9) . ?
C82_1 H82A_1 0.9700 . ?
C82_1 H82B_1 0.9700 . ?
C82_1 C83_1 1.510(9) . ?
C83_1 H83A_1 0.9700 . ?
C83_1 H83B_1 0.9700 . ?
C83_1 C84_1 1.452(10) . ?
C84_1 H84A_1 0.9600 . ?
C84_1 H84B_1 0.9600 . ?
C84_1 H84C_1 0.9600 . ?
C85_1 H85A_1 0.9700 . ?
C85_1 H85B_1 0.9700 . ?
C85_1 C86_1 1.516(8) . ?
C86_1 H86A_1 0.9700 . ?
C86_1 H86B_1 0.9700 . ?
C86_1 C87_1 1.507(8) . ?
C87_1 H87A_1 0.9700 . ?
C87_1 H87B_1 0.9700 . ?
C87_1 C88_1 1.498(10) . ?
C88_1 H88A_1 0.9600 . ?
C88_1 H88B_1 0.9600 . ?
C88_1 H88C_1 0.9600 . ?
C89_1 H89A_1 0.9700 . ?
C89_1 H89B_1 0.9700 . ?
C89_1 C90_1 1.531(9) . ?
C90_1 H90A_1 0.9700 . ?
C90_1 H90B_1 0.9700 . ?
C90_1 C91_1 1.492(9) . ?
C91_1 H91A_1 0.9700 . ?
C91_1 H91B_1 0.9700 . ?
C91_1 C92_1 1.498(10) . ?
C92_1 H92A_1 0.9600 . ?
C92_1 H92B_1 0.9600 . ?
C92_1 H92C_1 0.9600 . ?

loop_
_geom_angle_atom_site_label_1
_geom_angle_atom_site_label_2
_geom_angle_atom_site_label_3
_geom_angle
_geom_angle_site_symmetry_1
_geom_angle_site_symmetry_3
_geom_angle_publ_flag
C2_1 C1_1 C6_1 117.4(6) . . ?
C2_1 C1_1 C10_1 123.1(6) . . ?
C6_1 C1_1 C10_1 119.4(6) . . ?
C14_1 C1K_1 H1K_1 117.6 . . ?
C19_1 C1K_1 H1K_1 117.6 . . ?
C19_1 C1K_1 C14_1 124.7(7) . . ?
C2_1 Si1_1 C43_1 108.9(3) . . ?
C12_1 Si1_1 C2_1 102.6(3) . . ?
C12_1 Si1_1 C43_1 108.6(3) . . ?
C38_1 Si1_1 C2_1 112.9(3) . . ?
C38_1 Si1_1 C12_1 113.5(4) . . ?
C38_1 Si1_1 C43_1 110.0(4) . . ?
C1_1 C2_1 Si1_1 121.4(5) . . ?
C3_1 C2_1 C1_1 120.6(6) . . ?
C3_1 C2_1 Si1_1 117.7(5) . . ?
C19_1 Si2_1 C34_1 109.8(3) . . ?
C20_1 Si2_1 C19_1 102.7(3) . . ?
C20_1 Si2_1 C34_1 108.0(3) . . ?
C30_1 Si2_1 C19_1 112.6(4) . . ?
C30_1 Si2_1 C20_1 113.9(4) . . ?
C30_1 Si2_1 C34_1 109.6(4) . . ?
C2_1 C3_1 H3_1 119.1 . . ?
C2_1 C3_1 C4_1 121.8(7) . . ?
C4_1 C3_1 H3_1 119.1 . . ?
C65_1 Si3_1 C67_1 102.9(3) . . ?
C65_1 Si3_1 C85_1 112.2(3) . . ?
C65_1 Si3_1 C89_1 109.7(3) . . ?
C67_1 Si3_1 C85_1 111.6(3) . . ?
C67_1 Si3_1 C89_1 108.1(3) . . ?
C85_1 Si3_1 C89_1 111.9(3) . . ?
C3_1 C4_1 H4_1 121.1 . . ?
C5_1 C4_1 C3_1 117.8(7) . . ?
C5_1 C4_1 H4_1 121.1 . . ?
C47_1 Si4_1 C77_1 113.6(3) . . ?
C47_1 Si4_1 C81_1 108.3(3) . . ?
C58_1 Si4_1 C47_1 103.1(3) . . ?
C58_1 Si4_1 C77_1 107.9(3) . . ?
C58_1 Si4_1 C81_1 114.8(3) . . ?
C81_1 Si4_1 C77_1 109.2(4) . . ?
C4_1 C5_1 H5_1 118.8 . . ?
C4_1 C5_1 C6_1 122.5(7) . . ?
C6_1 C5_1 H5_1 118.8 . . ?
C5_1 C6_1 C1_1 119.7(7) . . ?
C7_1 C6_1 C1_1 119.9(7) . . ?
C7_1 C6_1 C5_1 120.4(7) . . ?
C6_1 C7_1 H7_1 119.9 . . ?
C8_1 C7_1 C6_1 120.2(7) . . ?
C8_1 C7_1 H7_1 119.9 . . ?
C7_1 C8_1 H8_1 119.6 . . ?
C7_1 C8_1 C9_1 120.7(8) . . ?
C9_1 C8_1 H8_1 119.6 . . ?
C8_1 C9_1 H9_1 118.3 . . ?
C10_1 C9_1 C8_1 123.4(7) . . ?
C10_1 C9_1 H9_1 118.3 . . ?
C1_1 C10_1 C11_1 125.7(6) . . ?
C9_1 C10_1 C1_1 116.1(6) . . ?
C9_1 C10_1 C11_1 118.1(6) . . ?
C12_1 C11_1 C10_1 121.0(6) . . ?
C16_1 C11_1 C10_1 121.3(6) . . ?
C16_1 C11_1 C12_1 117.7(6) . . ?
C11_1 C12_1 Si1_1 121.6(5) . . ?
C13_1 C12_1 Si1_1 120.5(5) . . ?
C13_1 C12_1 C11_1 117.8(6) . . ?
C12_1 C13_1 H13_1 117.7 . . ?
C12_1 C13_1 C14_1 124.5(7) . . ?
C14_1 C13_1 H13_1 117.7 . . ?
C1K_1 C14_1 C15_1 117.1(6) . . ?
C13_1 C14_1 C1K_1 125.7(7) . . ?
C13_1 C14_1 C15_1 117.2(6) . . ?
C16_1 C15_1 C14_1 118.9(6) . . ?
C17_1 C15_1 C14_1 118.8(6) . . ?
C17_1 C15_1 C16_1 122.2(7) . . ?
C11_1 C16_1 C15_1 123.7(7) . . ?
C11_1 C16_1 H16_1 118.2 . . ?
C15_1 C16_1 H16_1 118.2 . . ?
C15_1 C17_1 H17_1 118.1 . . ?
C15_1 C17_1 C18_1 123.8(6) . . ?
C18_1 C17_1 H17_1 118.1 . . ?
C17_1 C18_1 C19_1 117.7(6) . . ?
C17_1 C18_1 C26_1 119.6(6) . . ?
C19_1 C18_1 C26_1 122.6(6) . . ?
C1K_1 C19_1 Si2_1 119.8(5) . . ?
C1K_1 C19_1 C18_1 117.8(6) . . ?
C18_1 C19_1 Si2_1 122.2(5) . . ?
C21_1 C20_1 Si2_1 118.4(6) . . ?
C21_1 C20_1 C25_1 119.8(6) . . ?
C25_1 C20_1 Si2_1 121.6(5) . . ?
C20_1 C21_1 H21_1 119.0 . . ?
C20_1 C21_1 C22_1 122.1(8) . . ?
C22_1 C21_1 H21_1 119.0 . . ?
C21_1 C22_1 H22_1 120.3 . . ?
C23_1 C22_1 C21_1 119.5(8) . . ?
C23_1 C22_1 H22_1 120.3 . . ?
C22_1 C23_1 H23_1 119.3 . . ?
C22_1 C23_1 C24_1 121.5(7) . . ?
C24_1 C23_1 H23_1 119.3 . . ?
C23_1 C24_1 C25_1 119.7(7) . . ?
C29_1 C24_1 C23_1 119.5(7) . . ?
C29_1 C24_1 C25_1 120.8(6) . . ?
C20_1 C25_1 C24_1 117.3(6) . . ?
C20_1 C25_1 C26_1 124.6(6) . . ?
C24_1 C25_1 C26_1 118.1(6) . . ?
C25_1 C26_1 C18_1 123.9(6) . . ?
C27_1 C26_1 C18_1 118.4(6) . . ?
C27_1 C26_1 C25_1 117.7(6) . . ?
C26_1 C27_1 H27_1 118.5 . . ?
C26_1 C27_1 C28_1 123.0(7) . . ?
C28_1 C27_1 H27_1 118.5 . . ?
C27_1 C28_1 H28_1 119.6 . . ?
C29_1 C28_1 C27_1 120.8(7) . . ?
C29_1 C28_1 H28_1 119.6 . . ?
C24_1 C29_1 H29_1 120.2 . . ?
C28_1 C29_1 C24_1 119.6(7) . . ?
C28_1 C29_1 H29_1 120.2 . . ?
Si2_1 C30_1 H30A_1 107.8 . . ?
Si2_1 C30_1 H30B_1 107.8 . . ?
H30A_1 C30_1 H30B_1 107.1 . . ?
C31_1 C30_1 Si2_1 118.2(6) . . ?
C31_1 C30_1 H30A_1 107.8 . . ?
C31_1 C30_1 H30B_1 107.8 . . ?
C30_1 C31_1 H31A_1 108.5 . . ?
C30_1 C31_1 H31B_1 108.5 . . ?
C30_1 C31_1 C32_1 115.2(7) . . ?
H31A_1 C31_1 H31B_1 107.5 . . ?
C32_1 C31_1 H31A_1 108.5 . . ?
C32_1 C31_1 H31B_1 108.5 . . ?
C31_1 C32_1 H32A_1 108.4 . . ?
C31_1 C32_1 H32B_1 108.4 . . ?
H32A_1 C32_1 H32B_1 107.5 . . ?
C33_1 C32_1 C31_1 115.5(9) . . ?
C33_1 C32_1 H32A_1 108.4 . . ?
C33_1 C32_1 H32B_1 108.4 . . ?
C32_1 C33_1 H33A_1 109.5 . . ?
C32_1 C33_1 H33B_1 109.5 . . ?
C32_1 C33_1 H33C_1 109.5 . . ?
H33A_1 C33_1 H33B_1 109.5 . . ?
H33A_1 C33_1 H33C_1 109.5 . . ?
H33B_1 C33_1 H33C_1 109.5 . . ?
Si2_1 C34_1 H34A_1 108.5 . . ?
Si2_1 C34_1 H34B_1 108.5 . . ?
H34A_1 C34_1 H34B_1 107.5 . . ?
C35_1 C34_1 Si2_1 115.3(5) . . ?
C35_1 C34_1 H34A_1 108.5 . . ?
C35_1 C34_1 H34B_1 108.5 . . ?
C34_1 C35_1 H35A_1 108.0 . . ?
C34_1 C35_1 H35B_1 108.0 . . ?
H35A_1 C35_1 H35B_1 107.2 . . ?
C36_1 C35_1 C34_1 117.4(6) . . ?
C36_1 C35_1 H35A_1 108.0 . . ?
C36_1 C35_1 H35B_1 108.0 . . ?
C35_1 C36_1 H36A_1 108.4 . . ?
C35_1 C36_1 H36B_1 108.4 . . ?
H36A_1 C36_1 H36B_1 107.5 . . ?
C37_1 C36_1 C35_1 115.4(7) . . ?
C37_1 C36_1 H36A_1 108.4 . . ?
C37_1 C36_1 H36B_1 108.4 . . ?
C36_1 C37_1 H37A_1 109.5 . . ?
C36_1 C37_1 H37B_1 109.5 . . ?
C36_1 C37_1 H37C_1 109.5 . . ?
H37A_1 C37_1 H37B_1 109.5 . . ?
H37A_1 C37_1 H37C_1 109.5 . . ?
H37B_1 C37_1 H37C_1 109.5 . . ?
Si1_1 C38_1 H38A_1 107.7 . . ?
Si1_1 C38_1 H38B_1 107.7 . . ?
H38A_1 C38_1 H38B_1 107.1 . . ?
C39_1 C38_1 Si1_1 118.4(6) . . ?
C39_1 C38_1 H38A_1 107.7 . . ?
C39_1 C38_1 H38B_1 107.7 . . ?
C38_1 C39_1 H39A_1 108.9 . . ?
C38_1 C39_1 H39B_1 108.9 . . ?
C38_1 C39_1 C41_1 113.6(7) . . ?
H39A_1 C39_1 H39B_1 107.7 . . ?
C41_1 C39_1 H39A_1 108.9 . . ?
C41_1 C39_1 H39B_1 108.9 . . ?
C39_1 C41_1 H41A_1 108.8 . . ?
C39_1 C41_1 H41B_1 108.8 . . ?
H41A_1 C41_1 H41B_1 107.7 . . ?
C42_1 C41_1 C39_1 113.7(8) . . ?
C42_1 C41_1 H41A_1 108.8 . . ?
C42_1 C41_1 H41B_1 108.8 . . ?
C41_1 C42_1 H42A_1 109.5 . . ?
C41_1 C42_1 H42B_1 109.5 . . ?
C41_1 C42_1 H42C_1 109.5 . . ?
H42A_1 C42_1 H42B_1 109.5 . . ?
H42A_1 C42_1 H42C_1 109.5 . . ?
H42B_1 C42_1 H42C_1 109.5 . . ?
Si1_1 C43_1 H43A_1 107.8 . . ?
Si1_1 C43_1 H43B_1 107.8 . . ?
H43A_1 C43_1 H43B_1 107.1 . . ?
C44_1 C43_1 Si1_1 118.0(5) . . ?
C44_1 C43_1 H43A_1 107.8 . . ?
C44_1 C43_1 H43B_1 107.8 . . ?
C43_1 C44_1 H44A_1 108.4 . . ?
C43_1 C44_1 H44B_1 108.4 . . ?
H44A_1 C44_1 H44B_1 107.4 . . ?
C45_1 C44_1 C43_1 115.6(6) . . ?
C45_1 C44_1 H44A_1 108.4 . . ?
C45_1 C44_1 H44B_1 108.4 . . ?
C44_1 C45_1 H45A_1 108.8 . . ?
C44_1 C45_1 H45B_1 108.8 . . ?
H45A_1 C45_1 H45B_1 107.7 . . ?
C46_1 C45_1 C44_1 113.9(8) . . ?
C46_1 C45_1 H45A_1 108.8 . . ?
C46_1 C45_1 H45B_1 108.8 . . ?
C45_1 C46_1 H46A_1 109.5 . . ?
C45_1 C46_1 H46B_1 109.5 . . ?
C45_1 C46_1 H46C_1 109.5 . . ?
H46A_1 C46_1 H46B_1 109.5 . . ?
H46A_1 C46_1 H46C_1 109.5 . . ?
H46B_1 C46_1 H46C_1 109.5 . . ?
C48_1 C47_1 Si4_1 118.3(5) . . ?
C48_1 C47_1 C56_1 118.9(6) . . ?
C56_1 C47_1 Si4_1 122.8(5) . . ?
C47_1 C48_1 H48_1 118.3 . . ?
C47_1 C48_1 C49_1 123.4(7) . . ?
C49_1 C48_1 H48_1 118.3 . . ?
C48_1 C49_1 H49_1 120.5 . . ?
C50_1 C49_1 C48_1 119.0(8) . . ?
C50_1 C49_1 H49_1 120.5 . . ?
C49_1 C50_1 H50_1 119.5 . . ?
C49_1 C50_1 C51_1 121.0(7) . . ?
C51_1 C50_1 H50_1 119.5 . . ?
C50_1 C51_1 C56_1 120.6(7) . . ?
C52_1 C51_1 C50_1 118.5(7) . . ?
C52_1 C51_1 C56_1 120.9(7) . . ?
C51_1 C52_1 H52_1 120.0 . . ?
C53_1 C52_1 C51_1 120.0(7) . . ?
C53_1 C52_1 H52_1 120.0 . . ?
C52_1 C53_1 H53_1 119.9 . . ?
C52_1 C53_1 C54_1 120.3(7) . . ?
C54_1 C53_1 H53_1 119.9 . . ?
C53_1 C54_1 H54_1 118.5 . . ?
C55_1 C54_1 C53_1 123.1(7) . . ?
C55_1 C54_1 H54_1 118.5 . . ?
C54_1 C55_1 C56_1 117.4(6) . . ?
C54_1 C55_1 C57_1 118.3(6) . . ?
C56_1 C55_1 C57_1 124.3(5) . . ?
C47_1 C56_1 C51_1 117.1(6) . . ?
C47_1 C56_1 C55_1 124.6(6) . . ?
C51_1 C56_1 C55_1 118.3(6) . . ?
C58_1 C57_1 C55_1 122.0(6) . . ?
C62_1 C57_1 C55_1 120.1(6) . . ?
C62_1 C57_1 C58_1 117.9(6) . . ?
C57_1 C58_1 Si4_1 123.0(5) . . ?
C59_1 C58_1 Si4_1 118.9(5) . . ?
C59_1 C58_1 C57_1 118.1(6) . . ?
C58_1 C59_1 H59_1 118.2 . . ?
C58_1 C59_1 C60_1 123.5(6) . . ?
C60_1 C59_1 H59_1 118.2 . . ?
C59_1 C60_1 C61_1 118.1(6) . . ?
C59_1 C60_1 C66_1 124.5(6) . . ?
C61_1 C60_1 C66_1 117.4(6) . . ?
C60_1 C61_1 C63_1 118.6(5) . . ?
C62_1 C61_1 C60_1 119.1(6) . . ?
C62_1 C61_1 C63_1 122.3(6) . . ?
C57_1 C62_1 C61_1 123.2(6) . . ?
C57_1 C62_1 H62_1 118.4 . . ?
C61_1 C62_1 H62_1 118.4 . . ?
C61_1 C63_1 H63_1 118.3 . . ?
C64_1 C63_1 C61_1 123.5(6) . . ?
C64_1 C63_1 H63_1 118.3 . . ?
C63_1 C64_1 C65_1 117.9(6) . . ?
C63_1 C64_1 C75_1 119.4(6) . . ?
C65_1 C64_1 C75_1 122.7(5) . . ?
C64_1 C65_1 Si3_1 121.3(5) . . ?
C66_1 C65_1 Si3_1 120.2(5) . . ?
C66_1 C65_1 C64_1 118.4(5) . . ?
C60_1 C66_1 H66_1 118.0 . . ?
C65_1 C66_1 C60_1 124.1(6) . . ?
C65_1 C66_1 H66_1 118.0 . . ?
C68_1 C67_1 Si3_1 119.4(5) . . ?
C68_1 C67_1 C76_1 118.5(6) . . ?
C76_1 C67_1 Si3_1 120.9(5) . . ?
C67_1 C68_1 H68_1 118.3 . . ?
C67_1 C68_1 C69_1 123.4(7) . . ?
C69_1 C68_1 H68_1 118.3 . . ?
C68_1 C69_1 H69_1 120.9 . . ?
C70_1 C69_1 C68_1 118.1(6) . . ?
C70_1 C69_1 H69_1 120.9 . . ?
C69_1 C70_1 H70_1 118.7 . . ?
C69_1 C70_1 C71_1 122.6(7) . . ?
C71_1 C70_1 H70_1 118.7 . . ?
C70_1 C71_1 C76_1 118.9(6) . . ?
C72_1 C71_1 C70_1 121.1(6) . . ?
C72_1 C71_1 C76_1 119.9(6) . . ?
C71_1 C72_1 H72_1 119.4 . . ?
C73_1 C72_1 C71_1 121.2(7) . . ?
C73_1 C72_1 H72_1 119.4 . . ?
C72_1 C73_1 H73_1 120.4 . . ?
C72_1 C73_1 C74_1 119.2(7) . . ?
C74_1 C73_1 H73_1 120.4 . . ?
C73_1 C74_1 H74_1 118.0 . . ?
C75_1 C74_1 C73_1 124.1(7) . . ?
C75_1 C74_1 H74_1 118.0 . . ?
C74_1 C75_1 C64_1 119.2(6) . . ?
C74_1 C75_1 C76_1 116.8(6) . . ?
C76_1 C75_1 C64_1 124.0(6) . . ?
C67_1 C76_1 C75_1 123.2(6) . . ?
C71_1 C76_1 C67_1 118.1(6) . . ?
C71_1 C76_1 C75_1 118.6(6) . . ?
Si4_1 C77_1 H77A_1 107.6 . . ?
Si4_1 C77_1 H77B_1 107.6 . . ?
H77A_1 C77_1 H77B_1 107.0 . . ?
C78_1 C77_1 Si4_1 118.9(5) . . ?
C78_1 C77_1 H77A_1 107.6 . . ?
C78_1 C77_1 H77B_1 107.6 . . ?
C77_1 C78_1 H78A_1 108.9 . . ?
C77_1 C78_1 H78B_1 108.9 . . ?
C77_1 C78_1 C79_1 113.2(7) . . ?
H78A_1 C78_1 H78B_1 107.7 . . ?
C79_1 C78_1 H78A_1 108.9 . . ?
C79_1 C78_1 H78B_1 108.9 . . ?
C78_1 C79_1 H79A_1 108.3 . . ?
C78_1 C79_1 H79B_1 108.3 . . ?
H79A_1 C79_1 H79B_1 107.4 . . ?
C80_1 C79_1 C78_1 116.0(8) . . ?
C80_1 C79_1 H79A_1 108.3 . . ?
C80_1 C79_1 H79B_1 108.3 . . ?
C79_1 C80_1 H80A_1 109.5 . . ?
C79_1 C80_1 H80B_1 109.5 . . ?
C79_1 C80_1 H80C_1 109.5 . . ?
H80A_1 C80_1 H80B_1 109.5 . . ?
H80A_1 C80_1 H80C_1 109.5 . . ?
H80B_1 C80_1 H80C_1 109.5 . . ?
Si4_1 C81_1 H81A_1 107.1 . . ?
Si4_1 C81_1 H81B_1 107.1 . . ?
H81A_1 C81_1 H81B_1 106.8 . . ?
C82_1 C81_1 Si4_1 121.0(5) . . ?
C82_1 C81_1 H81A_1 107.1 . . ?
C82_1 C81_1 H81B_1 107.1 . . ?
C81_1 C82_1 H82A_1 108.8 . . ?
C81_1 C82_1 H82B_1 108.8 . . ?
C81_1 C82_1 C83_1 113.9(7) . . ?
H82A_1 C82_1 H82B_1 107.7 . . ?
C83_1 C82_1 H82A_1 108.8 . . ?
C83_1 C82_1 H82B_1 108.8 . . ?
C82_1 C83_1 H83A_1 108.0 . . ?
C82_1 C83_1 H83B_1 108.0 . . ?
H83A_1 C83_1 H83B_1 107.3 . . ?
C84_1 C83_1 C82_1 117.0(8) . . ?
C84_1 C83_1 H83A_1 108.0 . . ?
C84_1 C83_1 H83B_1 108.0 . . ?
C83_1 C84_1 H84A_1 109.5 . . ?
C83_1 C84_1 H84B_1 109.5 . . ?
C83_1 C84_1 H84C_1 109.5 . . ?
H84A_1 C84_1 H84B_1 109.5 . . ?
H84A_1 C84_1 H84C_1 109.5 . . ?
H84B_1 C84_1 H84C_1 109.5 . . ?
Si3_1 C85_1 H85A_1 108.3 . . ?
Si3_1 C85_1 H85B_1 108.3 . . ?
H85A_1 C85_1 H85B_1 107.4 . . ?
C86_1 C85_1 Si3_1 115.8(5) . . ?
C86_1 C85_1 H85A_1 108.3 . . ?
C86_1 C85_1 H85B_1 108.3 . . ?
C85_1 C86_1 H86A_1 108.5 . . ?
C85_1 C86_1 H86B_1 108.5 . . ?
H86A_1 C86_1 H86B_1 107.5 . . ?
C87_1 C86_1 C85_1 114.9(6) . . ?
C87_1 C86_1 H86A_1 108.5 . . ?
C87_1 C86_1 H86B_1 108.5 . . ?
C86_1 C87_1 H87A_1 108.8 . . ?
C86_1 C87_1 H87B_1 108.8 . . ?
H87A_1 C87_1 H87B_1 107.7 . . ?
C88_1 C87_1 C86_1 113.8(7) . . ?
C88_1 C87_1 H87A_1 108.8 . . ?
C88_1 C87_1 H87B_1 108.8 . . ?
C87_1 C88_1 H88A_1 109.5 . . ?
C87_1 C88_1 H88B_1 109.5 . . ?
C87_1 C88_1 H88C_1 109.5 . . ?
H88A_1 C88_1 H88B_1 109.5 . . ?
H88A_1 C88_1 H88C_1 109.5 . . ?
H88B_1 C88_1 H88C_1 109.5 . . ?
Si3_1 C89_1 H89A_1 108.9 . . ?
Si3_1 C89_1 H89B_1 108.9 . . ?
H89A_1 C89_1 H89B_1 107.7 . . ?
C90_1 C89_1 Si3_1 113.3(5) . . ?
C90_1 C89_1 H89A_1 108.9 . . ?
C90_1 C89_1 H89B_1 108.9 . . ?
C89_1 C90_1 H90A_1 108.1 . . ?
C89_1 C90_1 H90B_1 108.1 . . ?
H90A_1 C90_1 H90B_1 107.3 . . ?
C91_1 C90_1 C89_1 116.7(7) . . ?
C91_1 C90_1 H90A_1 108.1 . . ?
C91_1 C90_1 H90B_1 108.1 . . ?
C90_1 C91_1 H91A_1 108.9 . . ?
C90_1 C91_1 H91B_1 108.9 . . ?
C90_1 C91_1 C92_1 113.5(8) . . ?
H91A_1 C91_1 H91B_1 107.7 . . ?
C92_1 C91_1 H91A_1 108.9 . . ?
C92_1 C91_1 H91B_1 108.9 . . ?
C91_1 C92_1 H92A_1 109.5 . . ?
C91_1 C92_1 H92B_1 109.5 . . ?
C91_1 C92_1 H92C_1 109.5 . . ?
H92A_1 C92_1 H92B_1 109.5 . . ?
H92A_1 C92_1 H92C_1 109.5 . . ?
H92B_1 C92_1 H92C_1 109.5 . . ?

loop_
_geom_torsion_atom_site_label_1
_geom_torsion_atom_site_label_2
_geom_torsion_atom_site_label_3
_geom_torsion_atom_site_label_4
_geom_torsion
_geom_torsion_site_symmetry_1
_geom_torsion_site_symmetry_2
_geom_torsion_site_symmetry_3
_geom_torsion_site_symmetry_4
_geom_torsion_publ_flag
C1_1 C2_1 C3_1 C4_1 1.9(11) . . . . ?
C1_1 C6_1 C7_1 C8_1 2.7(12) . . . . ?
C1_1 C10_1 C11_1 C12_1 15.6(10) . . . . ?
C1_1 C10_1 C11_1 C16_1 -164.7(7) . . . . ?
C1K_1 C14_1 C15_1 C16_1 -175.9(6) . . . . ?
C1K_1 C14_1 C15_1 C17_1 0.1(10) . . . . ?
Si1_1 C2_1 C3_1 C4_1 -171.0(6) . . . . ?
Si1_1 C12_1 C13_1 C14_1 179.0(6) . . . . ?
Si1_1 C38_1 C39_1 C41_1 -177.8(7) . . . . ?
Si1_1 C43_1 C44_1 C45_1 -179.2(6) . . . . ?
C2_1 C1_1 C6_1 C5_1 4.9(10) . . . . ?
C2_1 C1_1 C6_1 C7_1 -175.0(7) . . . . ?
C2_1 C1_1 C10_1 C9_1 172.1(7) . . . . ?
C2_1 C1_1 C10_1 C11_1 -11.0(11) . . . . ?
C2_1 Si1_1 C12_1 C11_1 -16.2(6) . . . . ?
C2_1 Si1_1 C12_1 C13_1 162.9(6) . . . . ?
C2_1 Si1_1 C38_1 C39_1 -54.7(8) . . . . ?
C2_1 Si1_1 C43_1 C44_1 -60.6(7) . . . . ?
C2_1 C3_1 C4_1 C5_1 1.3(11) . . . . ?
Si2_1 C20_1 C21_1 C22_1 -171.7(6) . . . . ?
Si2_1 C20_1 C25_1 C24_1 169.4(5) . . . . ?
Si2_1 C20_1 C25_1 C26_1 -8.2(9) . . . . ?
Si2_1 C30_1 C31_1 C32_1 175.7(7) . . . . ?
Si2_1 C34_1 C35_1 C36_1 -178.3(6) . . . . ?
C3_1 C4_1 C5_1 C6_1 -1.3(12) . . . . ?
Si3_1 C65_1 C66_1 C60_1 177.2(5) . . . . ?
Si3_1 C67_1 C68_1 C69_1 -169.7(6) . . . . ?
Si3_1 C67_1 C76_1 C71_1 164.6(5) . . . . ?
Si3_1 C67_1 C76_1 C75_1 -12.0(9) . . . . ?
Si3_1 C85_1 C86_1 C87_1 171.4(6) . . . . ?
Si3_1 C89_1 C90_1 C91_1 -177.2(7) . . . . ?
C4_1 C5_1 C6_1 C1_1 -1.9(12) . . . . ?
C4_1 C5_1 C6_1 C7_1 178.1(8) . . . . ?
Si4_1 C47_1 C48_1 C49_1 -177.8(6) . . . . ?
Si4_1 C47_1 C56_1 C51_1 178.3(5) . . . . ?
Si4_1 C47_1 C56_1 C55_1 -1.7(10) . . . . ?
Si4_1 C58_1 C59_1 C60_1 -178.8(5) . . . . ?
Si4_1 C77_1 C78_1 C79_1 -177.5(6) . . . . ?
Si4_1 C81_1 C82_1 C83_1 -179.0(7) . . . . ?
C5_1 C6_1 C7_1 C8_1 -177.2(8) . . . . ?
C6_1 C1_1 C2_1 Si1_1 167.7(5) . . . . ?
C6_1 C1_1 C2_1 C3_1 -4.9(10) . . . . ?
C6_1 C1_1 C10_1 C9_1 -5.1(10) . . . . ?
C6_1 C1_1 C10_1 C11_1 171.7(6) . . . . ?
C6_1 C7_1 C8_1 C9_1 -4.8(14) . . . . ?
C7_1 C8_1 C9_1 C10_1 1.8(14) . . . . ?
C8_1 C9_1 C10_1 C1_1 3.2(12) . . . . ?
C8_1 C9_1 C10_1 C11_1 -173.8(7) . . . . ?
C9_1 C10_1 C11_1 C12_1 -167.6(7) . . . . ?
C9_1 C10_1 C11_1 C16_1 12.1(10) . . . . ?
C10_1 C1_1 C2_1 Si1_1 -9.6(10) . . . . ?
C10_1 C1_1 C2_1 C3_1 177.8(7) . . . . ?
C10_1 C1_1 C6_1 C5_1 -177.7(7) . . . . ?
C10_1 C1_1 C6_1 C7_1 2.4(11) . . . . ?
C10_1 C11_1 C12_1 Si1_1 1.2(9) . . . . ?
C10_1 C11_1 C12_1 C13_1 -177.9(6) . . . . ?
C10_1 C11_1 C16_1 C15_1 -179.2(6) . . . . ?
C11_1 C12_1 C13_1 C14_1 -1.8(11) . . . . ?
C12_1 Si1_1 C2_1 C1_1 20.6(7) . . . . ?
C12_1 Si1_1 C2_1 C3_1 -166.6(6) . . . . ?
C12_1 Si1_1 C38_1 C39_1 61.5(8) . . . . ?
C12_1 Si1_1 C43_1 C44_1 -171.7(6) . . . . ?
C12_1 C11_1 C16_1 C15_1 0.5(11) . . . . ?
C12_1 C13_1 C14_1 C1K_1 178.7(7) . . . . ?
C12_1 C13_1 C14_1 C15_1 -1.6(11) . . . . ?
C13_1 C14_1 C15_1 C16_1 4.4(10) . . . . ?
C13_1 C14_1 C15_1 C17_1 -179.6(6) . . . . ?
C14_1 C1K_1 C19_1 Si2_1 174.1(6) . . . . ?
C14_1 C1K_1 C19_1 C18_1 -1.4(11) . . . . ?
C14_1 C15_1 C16_1 C11_1 -4.0(11) . . . . ?
C14_1 C15_1 C17_1 C18_1 -1.6(10) . . . . ?
C15_1 C17_1 C18_1 C19_1 1.6(10) . . . . ?
C15_1 C17_1 C18_1 C26_1 -178.2(6) . . . . ?
C16_1 C11_1 C12_1 Si1_1 -178.5(5) . . . . ?
C16_1 C11_1 C12_1 C13_1 2.4(10) . . . . ?
C16_1 C15_1 C17_1 C18_1 174.3(6) . . . . ?
C17_1 C15_1 C16_1 C11_1 -179.9(7) . . . . ?
C17_1 C18_1 C19_1 C1K_1 -0.1(9) . . . . ?
C17_1 C18_1 C19_1 Si2_1 -175.5(5) . . . . ?
C17_1 C18_1 C26_1 C25_1 -173.4(6) . . . . ?
C17_1 C18_1 C26_1 C27_1 6.4(9) . . . . ?
C18_1 C26_1 C27_1 C28_1 -179.2(6) . . . . ?
C19_1 C1K_1 C14_1 C13_1 -178.9(7) . . . . ?
C19_1 C1K_1 C14_1 C15_1 1.4(11) . . . . ?
C19_1 Si2_1 C20_1 C21_1 -170.0(5) . . . . ?
C19_1 Si2_1 C20_1 C25_1 15.4(6) . . . . ?
C19_1 Si2_1 C30_1 C31_1 53.4(8) . . . . ?
C19_1 Si2_1 C34_1 C35_1 -50.5(7) . . . . ?
C19_1 C18_1 C26_1 C25_1 6.9(10) . . . . ?
C19_1 C18_1 C26_1 C27_1 -173.4(6) . . . . ?
C20_1 Si2_1 C19_1 C1K_1 171.2(5) . . . . ?
C20_1 Si2_1 C19_1 C18_1 -13.4(6) . . . . ?
C20_1 Si2_1 C30_1 C31_1 -63.1(8) . . . . ?
C20_1 Si2_1 C34_1 C35_1 60.8(6) . . . . ?
C20_1 C21_1 C22_1 C23_1 0.0(12) . . . . ?
C20_1 C25_1 C26_1 C18_1 -4.7(10) . . . . ?
C20_1 C25_1 C26_1 C27_1 175.5(6) . . . . ?
C21_1 C20_1 C25_1 C24_1 -5.2(9) . . . . ?
C21_1 C20_1 C25_1 C26_1 177.1(6) . . . . ?
C21_1 C22_1 C23_1 C24_1 -0.7(12) . . . . ?
C22_1 C23_1 C24_1 C25_1 -1.6(11) . . . . ?
C22_1 C23_1 C24_1 C29_1 178.3(7) . . . . ?
C23_1 C24_1 C25_1 C20_1 4.5(9) . . . . ?
C23_1 C24_1 C25_1 C26_1 -177.7(6) . . . . ?
C23_1 C24_1 C29_1 C28_1 179.0(7) . . . . ?
C24_1 C25_1 C26_1 C18_1 177.6(6) . . . . ?
C24_1 C25_1 C26_1 C27_1 -2.1(9) . . . . ?
C25_1 C20_1 C21_1 C22_1 3.1(11) . . . . ?
C25_1 C24_1 C29_1 C28_1 -1.2(11) . . . . ?
C25_1 C26_1 C27_1 C28_1 0.6(10) . . . . ?
C26_1 C18_1 C19_1 C1K_1 179.7(6) . . . . ?
C26_1 C18_1 C19_1 Si2_1 4.2(9) . . . . ?
C26_1 C27_1 C28_1 C29_1 0.8(11) . . . . ?
C27_1 C28_1 C29_1 C24_1 -0.5(11) . . . . ?
C29_1 C24_1 C25_1 C20_1 -175.4(6) . . . . ?
C29_1 C24_1 C25_1 C26_1 2.5(10) . . . . ?
C30_1 Si2_1 C19_1 C1K_1 48.3(7) . . . . ?
C30_1 Si2_1 C19_1 C18_1 -136.4(6) . . . . ?
C30_1 Si2_1 C20_1 C21_1 -47.9(7) . . . . ?
C30_1 Si2_1 C20_1 C25_1 137.4(6) . . . . ?
C30_1 Si2_1 C34_1 C35_1 -174.7(6) . . . . ?
C30_1 C31_1 C32_1 C33_1 176.3(10) . . . . ?
C34_1 Si2_1 C19_1 C1K_1 -74.1(6) . . . . ?
C34_1 Si2_1 C19_1 C18_1 101.3(6) . . . . ?
C34_1 Si2_1 C20_1 C21_1 74.1(6) . . . . ?
C34_1 Si2_1 C20_1 C25_1 -100.6(6) . . . . ?
C34_1 Si2_1 C30_1 C31_1 175.9(7) . . . . ?
C34_1 C35_1 C36_1 C37_1 -176.9(8) . . . . ?
C38_1 Si1_1 C2_1 C1_1 143.1(6) . . . . ?
C38_1 Si1_1 C2_1 C3_1 -44.0(7) . . . . ?
C38_1 Si1_1 C12_1 C11_1 -138.4(6) . . . . ?
C38_1 Si1_1 C12_1 C13_1 40.7(7) . . . . ?
C38_1 Si1_1 C43_1 C44_1 63.6(7) . . . . ?
C38_1 C39_1 C41_1 C42_1 178.6(9) . . . . ?
C43_1 Si1_1 C2_1 C1_1 -94.4(6) . . . . ?
C43_1 Si1_1 C2_1 C3_1 78.5(6) . . . . ?
C43_1 Si1_1 C12_1 C11_1 99.0(6) . . . . ?
C43_1 Si1_1 C12_1 C13_1 -81.9(7) . . . . ?
C43_1 Si1_1 C38_1 C39_1 -176.7(7) . . . . ?
C43_1 C44_1 C45_1 C46_1 67.4(11) . . . . ?
C47_1 Si4_1 C58_1 C57_1 0.3(6) . . . . ?
C47_1 Si4_1 C58_1 C59_1 -179.2(5) . . . . ?
C47_1 Si4_1 C77_1 C78_1 -55.7(7) . . . . ?
C47_1 Si4_1 C81_1 C82_1 171.4(7) . . . . ?
C47_1 C48_1 C49_1 C50_1 -1.4(13) . . . . ?
C48_1 C47_1 C56_1 C51_1 -2.8(10) . . . . ?
C48_1 C47_1 C56_1 C55_1 177.1(7) . . . . ?
C48_1 C49_1 C50_1 C51_1 -0.9(12) . . . . ?
C49_1 C50_1 C51_1 C52_1 -179.9(8) . . . . ?
C49_1 C50_1 C51_1 C56_1 1.1(11) . . . . ?
C50_1 C51_1 C52_1 C53_1 180.0(7) . . . . ?
C50_1 C51_1 C56_1 C47_1 0.7(10) . . . . ?
C50_1 C51_1 C56_1 C55_1 -179.2(6) . . . . ?
C51_1 C52_1 C53_1 C54_1 -0.2(12) . . . . ?
C52_1 C51_1 C56_1 C47_1 -178.2(7) . . . . ?
C52_1 C51_1 C56_1 C55_1 1.8(10) . . . . ?
C52_1 C53_1 C54_1 C55_1 0.6(12) . . . . ?
C53_1 C54_1 C55_1 C56_1 0.2(11) . . . . ?
C53_1 C54_1 C55_1 C57_1 -179.3(6) . . . . ?
C54_1 C55_1 C56_1 C47_1 178.7(7) . . . . ?
C54_1 C55_1 C56_1 C51_1 -1.4(9) . . . . ?
C54_1 C55_1 C57_1 C58_1 -176.0(6) . . . . ?
C54_1 C55_1 C57_1 C62_1 2.3(9) . . . . ?
C55_1 C57_1 C58_1 Si4_1 -3.4(8) . . . . ?
C55_1 C57_1 C58_1 C59_1 176.0(6) . . . . ?
C55_1 C57_1 C62_1 C61_1 -177.3(6) . . . . ?
C56_1 C47_1 C48_1 C49_1 3.3(12) . . . . ?
C56_1 C51_1 C52_1 C53_1 -1.1(11) . . . . ?
C56_1 C55_1 C57_1 C58_1 4.5(9) . . . . ?
C56_1 C55_1 C57_1 C62_1 -177.1(6) . . . . ?
C57_1 C55_1 C56_1 C47_1 -1.8(10) . . . . ?
C57_1 C55_1 C56_1 C51_1 178.1(6) . . . . ?
C57_1 C58_1 C59_1 C60_1 1.8(10) . . . . ?
C58_1 Si4_1 C47_1 C48_1 -176.6(6) . . . . ?
C58_1 Si4_1 C47_1 C56_1 2.3(7) . . . . ?
C58_1 Si4_1 C77_1 C78_1 -169.3(6) . . . . ?
C58_1 Si4_1 C81_1 C82_1 -74.0(7) . . . . ?
C58_1 C57_1 C62_1 C61_1 1.1(10) . . . . ?
C58_1 C59_1 C60_1 C61_1 0.2(10) . . . . ?
C58_1 C59_1 C60_1 C66_1 179.4(6) . . . . ?
C59_1 C60_1 C61_1 C62_1 -1.5(9) . . . . ?
C59_1 C60_1 C61_1 C63_1 177.8(6) . . . . ?
C59_1 C60_1 C66_1 C65_1 -176.6(6) . . . . ?
C60_1 C61_1 C62_1 C57_1 0.9(10) . . . . ?
C60_1 C61_1 C63_1 C64_1 -1.6(10) . . . . ?
C61_1 C60_1 C66_1 C65_1 2.7(10) . . . . ?
C61_1 C63_1 C64_1 C65_1 3.6(10) . . . . ?
C61_1 C63_1 C64_1 C75_1 -175.1(6) . . . . ?
C62_1 C57_1 C58_1 Si4_1 178.2(5) . . . . ?
C62_1 C57_1 C58_1 C59_1 -2.3(9) . . . . ?
C62_1 C61_1 C63_1 C64_1 177.7(6) . . . . ?
C63_1 C61_1 C62_1 C57_1 -178.4(6) . . . . ?
C63_1 C64_1 C65_1 Si3_1 179.7(5) . . . . ?
C63_1 C64_1 C65_1 C66_1 -2.4(9) . . . . ?
C63_1 C64_1 C75_1 C74_1 13.9(10) . . . . ?
C63_1 C64_1 C75_1 C76_1 -163.8(6) . . . . ?
C64_1 C65_1 C66_1 C60_1 -0.7(10) . . . . ?
C64_1 C75_1 C76_1 C67_1 -10.0(11) . . . . ?
C64_1 C75_1 C76_1 C71_1 173.4(6) . . . . ?
C65_1 Si3_1 C67_1 C68_1 -170.3(6) . . . . ?
C65_1 Si3_1 C67_1 C76_1 22.1(6) . . . . ?
C65_1 Si3_1 C85_1 C86_1 49.8(7) . . . . ?
C65_1 Si3_1 C89_1 C90_1 -48.6(7) . . . . ?
C65_1 C64_1 C75_1 C74_1 -164.6(7) . . . . ?
C65_1 C64_1 C75_1 C76_1 17.6(10) . . . . ?
C66_1 C60_1 C61_1 C62_1 179.2(6) . . . . ?
C66_1 C60_1 C61_1 C63_1 -1.5(9) . . . . ?
C67_1 Si3_1 C65_1 C64_1 -15.3(6) . . . . ?
C67_1 Si3_1 C65_1 C66_1 166.8(5) . . . . ?
C67_1 Si3_1 C85_1 C86_1 -65.0(7) . . . . ?
C67_1 Si3_1 C89_1 C90_1 62.8(6) . . . . ?
C67_1 C68_1 C69_1 C70_1 5.0(11) . . . . ?
C68_1 C67_1 C76_1 C71_1 -3.1(10) . . . . ?
C68_1 C67_1 C76_1 C75_1 -179.7(6) . . . . ?
C68_1 C69_1 C70_1 C71_1 -3.1(12) . . . . ?
C69_1 C70_1 C71_1 C72_1 175.7(7) . . . . ?
C69_1 C70_1 C71_1 C76_1 -1.8(11) . . . . ?
C70_1 C71_1 C72_1 C73_1 -177.8(8) . . . . ?
C70_1 C71_1 C76_1 C67_1 4.9(10) . . . . ?
C70_1 C71_1 C76_1 C75_1 -178.4(6) . . . . ?
C71_1 C72_1 C73_1 C74_1 -3.0(13) . . . . ?
C72_1 C71_1 C76_1 C67_1 -172.6(6) . . . . ?
C72_1 C71_1 C76_1 C75_1 4.1(10) . . . . ?
C72_1 C73_1 C74_1 C75_1 2.6(14) . . . . ?
C73_1 C74_1 C75_1 C64_1 -176.8(7) . . . . ?
C73_1 C74_1 C75_1 C76_1 1.1(12) . . . . ?
C74_1 C75_1 C76_1 C67_1 172.2(7) . . . . ?
C74_1 C75_1 C76_1 C71_1 -4.4(10) . . . . ?
C75_1 C64_1 C65_1 Si3_1 -1.7(9) . . . . ?
C75_1 C64_1 C65_1 C66_1 176.2(6) . . . . ?
C76_1 C67_1 C68_1 C69_1 -1.8(11) . . . . ?
C76_1 C71_1 C72_1 C73_1 -0.4(12) . . . . ?
C77_1 Si4_1 C47_1 C48_1 66.9(7) . . . . ?
C77_1 Si4_1 C47_1 C56_1 -114.2(6) . . . . ?
C77_1 Si4_1 C58_1 C57_1 120.7(6) . . . . ?
C77_1 Si4_1 C58_1 C59_1 -58.7(6) . . . . ?
C77_1 Si4_1 C81_1 C82_1 47.3(8) . . . . ?
C77_1 C78_1 C79_1 C80_1 69.4(11) . . . . ?
C81_1 Si4_1 C47_1 C48_1 -54.6(7) . . . . ?
C81_1 Si4_1 C47_1 C56_1 124.3(6) . . . . ?
C81_1 Si4_1 C58_1 C57_1 -117.3(6) . . . . ?
C81_1 Si4_1 C58_1 C59_1 63.3(6) . . . . ?
C81_1 Si4_1 C77_1 C78_1 65.3(7) . . . . ?
C81_1 C82_1 C83_1 C84_1 173.8(10) . . . . ?
C85_1 Si3_1 C65_1 C64_1 -135.4(5) . . . . ?
C85_1 Si3_1 C65_1 C66_1 46.7(6) . . . . ?
C85_1 Si3_1 C67_1 C68_1 -49.7(7) . . . . ?
C85_1 Si3_1 C67_1 C76_1 142.6(6) . . . . ?
C85_1 Si3_1 C89_1 C90_1 -173.9(6) . . . . ?
C85_1 C86_1 C87_1 C88_1 176.4(8) . . . . ?
C89_1 Si3_1 C65_1 C64_1 99.5(6) . . . . ?
C89_1 Si3_1 C65_1 C66_1 -78.3(6) . . . . ?
C89_1 Si3_1 C67_1 C68_1 73.8(6) . . . . ?
C89_1 Si3_1 C67_1 C76_1 -93.9(6) . . . . ?
C89_1 Si3_1 C85_1 C86_1 173.6(6) . . . . ?
C89_1 C90_1 C91_1 C92_1 -177.5(8) . . . . ?

_shelx_res_file                  
;
TITL elz in P-1
    elz.res
    created by SHELXL-2019/3 at 15:13:30 on 17-Apr-2024
REM fuer Elzbieta nachverfeinert, 15.04.2024
CELL 0.71073 9.8685 12.4416 32.2494 82.4072 81.9414 74.7644
ZERR 4 0.0057 0.0072 0.0189 0.0096 0.0095 0.0083
LATT 1
SFAC C H Si
UNIT 184 208 8
RIGU

L.S. 4
PLAN  18
SIZE 0.25 0.04 0.03
TEMP 23
CONF
LIST 6
BOND $H
MORE -1
fmap 2
acta
REM <olex2.extras>
REM <HklSrc "%.\\elz.hkl">
REM </olex2.extras>

WGHT    0.200000
EXTI    0.035648
FVAR       0.10776
RESI  1
SAME_1 0.02 0.04 C76 C59 Si3 C67 Si4 C68 Si4 C69 Si3 C70 > C75 C64 C65 C66 =
 C60 C61 C63 C62 C57 C58 C47 > C51 C56 < C52 C81 > C84 C77 > C80 C85 > C92 =
 C67 > C76 C64 C65 C66 C60 C61 C63 C62 C57 C58 C59 C47 > C56 C85 > C92 C81 > =
 C84 C77 > C80
C1    1    0.810827    0.635669    0.451596    11.00000    0.07955    0.05262 =
         0.05594   -0.00308   -0.02073   -0.00310
C1K   1    1.025002    0.780944    0.619068    11.00000    0.08197    0.06510 =
         0.06065   -0.00825   -0.01632   -0.02683
AFIX  43
H1K   2    1.056808    0.845817    0.612323    11.00000   -1.20000
AFIX   0
SI1   3    0.884349    0.835205    0.464423    11.00000    0.09925    0.06748 =
         0.04789   -0.00068   -0.01273   -0.02608
C2    1    0.859660    0.729781    0.432572    11.00000    0.07591    0.06430 =
         0.04238   -0.01565   -0.00239   -0.00536
SI2   3    1.132739    0.777680    0.694452    11.00000    0.07880    0.06818 =
         0.05508   -0.01340   -0.01564   -0.01774
C3    1    0.874923    0.752069    0.389766    11.00000    0.08590    0.07744 =
         0.05593   -0.01430   -0.00704   -0.01192
AFIX  43
H3    2    0.909831    0.813085    0.377914    11.00000   -1.20000
AFIX   0
SI3   3    1.595366    0.742611    0.807845    11.00000    0.05958    0.06551 =
         0.05489   -0.00993   -0.01115   -0.00306
C4    1    0.839162    0.685028    0.363040    11.00000    0.09291    0.08065 =
         0.04763   -0.01898   -0.01343    0.00576
AFIX  43
H4    2    0.851766    0.700078    0.333930    11.00000   -1.20000
AFIX   0
SI4   3    1.147735    0.686710    1.033203    11.00000    0.07790    0.06289 =
         0.04998   -0.00585   -0.01408   -0.01528
C5    1    0.785885    0.598051    0.381187    11.00000    0.11041    0.06756 =
         0.05797   -0.02329   -0.02136   -0.00169
AFIX  43
H5    2    0.760043    0.554098    0.363987    11.00000   -1.20000
AFIX   0
C6    1    0.768269    0.571848    0.424859    11.00000    0.07519    0.06487 =
         0.05948   -0.01686   -0.01796   -0.00470
C7    1    0.709378    0.483975    0.442070    11.00000    0.10345    0.07874 =
         0.07710   -0.01197   -0.03340   -0.02509
AFIX  43
H7    2    0.685149    0.440068    0.424504    11.00000   -1.20000
AFIX   0
C8    1    0.687667    0.462539    0.483240    11.00000    0.13618    0.07366 =
         0.07799    0.00710   -0.04624   -0.05323
AFIX  43
H8    2    0.641684    0.407167    0.494539    11.00000   -1.20000
AFIX   0
C9    1    0.732606    0.521603    0.509869    11.00000    0.11723    0.08898 =
         0.06237   -0.00213   -0.02240   -0.04939
AFIX  43
H9    2    0.717831    0.502758    0.538732    11.00000   -1.20000
AFIX   0
C10   1    0.797454    0.606036    0.495925    11.00000    0.07058    0.05775 =
         0.05189   -0.00517   -0.01820   -0.01345
C11   1    0.854430    0.655535    0.527746    11.00000    0.06706    0.05880 =
         0.05319   -0.01346   -0.01207   -0.01251
C12   1    0.898486    0.758000    0.517032    11.00000    0.07582    0.05896 =
         0.05134   -0.01027   -0.01287   -0.01188
C13   1    0.954057    0.796554    0.547408    11.00000    0.08164    0.05791 =
         0.05408   -0.00537   -0.01112   -0.01857
AFIX  43
H13   2    0.985063    0.861675    0.540162    11.00000   -1.20000
AFIX   0
C14   1    0.966884    0.744973    0.587974    11.00000    0.06941    0.06349 =
         0.04649   -0.00438   -0.01107   -0.01743
C15   1    0.916247    0.648248    0.598879    11.00000    0.05803    0.06737 =
         0.04658   -0.00744   -0.01237   -0.01399
C16   1    0.865559    0.605175    0.567836    11.00000    0.08029    0.06905 =
         0.05387   -0.00292   -0.01809   -0.01923
AFIX  43
H16   2    0.837936    0.538549    0.574923    11.00000   -1.20000
AFIX   0
C17   1    0.926276    0.595271    0.638888    11.00000    0.06146    0.06515 =
         0.05765   -0.00116   -0.01570   -0.01468
AFIX  43
H17   2    0.890287    0.532465    0.645977    11.00000   -1.20000
AFIX   0
C18   1    0.986832    0.629956    0.669253    11.00000    0.05792    0.06221 =
         0.04449   -0.01477   -0.00568   -0.00390
C19   1    1.038440    0.728023    0.658458    11.00000    0.06488    0.06575 =
         0.04592   -0.01354   -0.00199   -0.01530
C20   1    1.097005    0.695744    0.744713    11.00000    0.05156    0.07661 =
         0.05951   -0.01671   -0.00413   -0.00999
C21   1    1.133966    0.724387    0.780812    11.00000    0.06798    0.10546 =
         0.05719   -0.01827   -0.00678   -0.01532
AFIX  43
H21   2    1.164245    0.789645    0.779460    11.00000   -1.20000
AFIX   0
C22   1    1.127244    0.658262    0.819321    11.00000    0.08164    0.11152 =
         0.05519   -0.01544   -0.01246   -0.01371
AFIX  43
H22   2    1.152747    0.679534    0.843113    11.00000   -1.20000
AFIX   0
C23   1    1.083994    0.564558    0.821617    11.00000    0.06938    0.10274 =
         0.05229   -0.00300   -0.01008   -0.00163
AFIX  43
H23   2    1.080673    0.520366    0.847175    11.00000   -1.20000
AFIX   0
C24   1    1.042690    0.530522    0.785764    11.00000    0.05594    0.08455 =
         0.04719   -0.00733   -0.00566   -0.00194
C25   1    1.043948    0.599253    0.746607    11.00000    0.05156    0.06874 =
         0.04601   -0.00738   -0.00247   -0.00332
C26   1    0.996492    0.564282    0.711598    11.00000    0.06735    0.06893 =
         0.04438   -0.01411   -0.00246   -0.00785
C27   1    0.957534    0.465402    0.717623    11.00000    0.07186    0.06481 =
         0.04934   -0.01144   -0.00159   -0.00514
AFIX  43
H27   2    0.927451    0.441516    0.695158    11.00000   -1.20000
AFIX   0
C28   1    0.960814    0.398437    0.756028    11.00000    0.08238    0.06338 =
         0.05736   -0.00560   -0.00686   -0.00020
AFIX  43
H28   2    0.934270    0.331293    0.758388    11.00000   -1.20000
AFIX   0
C29   1    1.001581    0.429662    0.789371    11.00000    0.08117    0.08563 =
         0.04447    0.00677   -0.00186   -0.01304
AFIX  43
H29   2    1.002720    0.384797    0.814849    11.00000   -1.20000
AFIX   0
C30   1    1.074319    0.929938    0.696712    11.00000    0.09404    0.08566 =
         0.08566   -0.02492   -0.02146   -0.02197
AFIX  23
H30A  2    1.123158    0.948862    0.717736    11.00000   -1.20000
H30B  2    1.105660    0.965511    0.669781    11.00000   -1.20000
AFIX   0
C31   1    0.919823    0.981174    0.706430    11.00000    0.09721    0.09081 =
         0.12054   -0.02787   -0.02692   -0.01135
AFIX  23
H31A  2    0.886009    0.942823    0.732415    11.00000   -1.20000
H31B  2    0.870757    0.968265    0.684237    11.00000   -1.20000
AFIX   0
C32   1    0.880760    1.105031    0.710887    11.00000    0.11826    0.09744 =
         0.14826   -0.03139    0.00516   -0.01477
AFIX  23
H32A  2    0.924992    1.117319    0.734280    11.00000   -1.20000
H32B  2    0.920099    1.142783    0.685629    11.00000   -1.20000
AFIX   0
C33   1    0.730485    1.156726    0.717692    11.00000    0.14396    0.12045 =
         0.21526   -0.03777   -0.00912   -0.00132
AFIX 137
H33A  2    0.715394    1.236634    0.715267    11.00000   -1.50000
H33B  2    0.693546    1.131287    0.745313    11.00000   -1.50000
H33C  2    0.683102    1.136456    0.696998    11.00000   -1.50000
AFIX   0
C34   1    1.327194    0.736843    0.677974    11.00000    0.07678    0.09324 =
         0.06117   -0.01598   -0.00529   -0.03332
AFIX  23
H34A  2    1.347408    0.782154    0.652123    11.00000   -1.20000
H34B  2    1.375635    0.754538    0.699367    11.00000   -1.20000
AFIX   0
C35   1    1.386830    0.616347    0.671025    11.00000    0.06569    0.09754 =
         0.07513   -0.02457   -0.00397   -0.02798
AFIX  23
H35A  2    1.363058    0.571560    0.696645    11.00000   -1.20000
H35B  2    1.339421    0.599770    0.649148    11.00000   -1.20000
AFIX   0
C36   1    1.541946    0.578764    0.659068    11.00000    0.07290    0.10698 =
         0.10615   -0.02867    0.00038   -0.02245
AFIX  23
H36A  2    1.567221    0.625640    0.634231    11.00000   -1.20000
H36B  2    1.590088    0.590769    0.681640    11.00000   -1.20000
AFIX   0
C37   1    1.594809    0.460656    0.650330    11.00000    0.09341    0.11219 =
         0.17553   -0.05251   -0.00734   -0.01904
AFIX 137
H37A  2    1.695964    0.442786    0.644811    11.00000   -1.50000
H37B  2    1.555238    0.449133    0.626220    11.00000   -1.50000
H37C  2    1.567626    0.413189    0.674272    11.00000   -1.50000
AFIX   0
C38   1    1.038086    0.889757    0.443857    11.00000    0.10888    0.08254 =
         0.08001   -0.01271   -0.01196   -0.03084
AFIX  23
H38A  2    1.018692    0.933243    0.417130    11.00000   -1.20000
H38B  2    1.046272    0.941152    0.462977    11.00000   -1.20000
AFIX   0
C39   1    1.179535    0.807760    0.437114    11.00000    0.09639    0.10744 =
         0.12407    0.00314   -0.01322   -0.02932
AFIX  23
H39A  2    1.174780    0.758226    0.416817    11.00000   -1.20000
H39B  2    1.199745    0.762343    0.463431    11.00000   -1.20000
AFIX   0
C41   1    1.300062    0.863085    0.421530    11.00000    0.09920    0.11213 =
         0.11804   -0.00517   -0.01020   -0.03107
AFIX  23
H41A  2    1.280916    0.907009    0.394866    11.00000   -1.20000
H41B  2    1.303208    0.914072    0.441476    11.00000   -1.20000
AFIX   0
C42   1    1.440682    0.782395    0.415830    11.00000    0.09438    0.14901 =
         0.16228   -0.02442   -0.00481   -0.02188
AFIX 137
H42A  2    1.512496    0.822751    0.407974    11.00000   -1.50000
H42B  2    1.441587    0.736270    0.394115    11.00000   -1.50000
H42C  2    1.458720    0.736085    0.441724    11.00000   -1.50000
AFIX   0
C43   1    0.720492    0.952884    0.466896    11.00000    0.11921    0.06533 =
         0.05504   -0.00764   -0.00075   -0.01039
AFIX  23
H43A  2    0.642892    0.922299    0.480627    11.00000   -1.20000
H43B  2    0.733334    1.005259    0.484879    11.00000   -1.20000
AFIX   0
C44   1    0.675705    1.018635    0.425808    11.00000    0.12180    0.07515 =
         0.06888    0.00473   -0.02043   -0.02094
AFIX  23
H44A  2    0.752988    1.049155    0.411764    11.00000   -1.20000
H44B  2    0.660500    0.967134    0.407863    11.00000   -1.20000
AFIX   0
C45   1    0.543621    1.113802    0.429823    11.00000    0.12782    0.08789 =
         0.06811    0.01188   -0.00917   -0.01184
AFIX  23
H45A  2    0.516281    1.142230    0.401929    11.00000   -1.20000
H45B  2    0.467528    1.084744    0.445621    11.00000   -1.20000
AFIX   0
C46   1    0.560651    1.207631    0.450820    11.00000    0.19261    0.08878 =
         0.11585   -0.01060   -0.03987   -0.00328
AFIX 137
H46A  2    0.481282    1.270706    0.447165    11.00000   -1.50000
H46B  2    0.645933    1.228101    0.438600    11.00000   -1.50000
H46C  2    0.565777    1.184906    0.480305    11.00000   -1.50000
AFIX   0
C47   1    0.976718    0.762386    1.058246    11.00000    0.07055    0.07129 =
         0.05080   -0.01569   -0.00013   -0.01623
C48   1    0.939210    0.731858    1.099921    11.00000    0.09502    0.08028 =
         0.05704   -0.00470    0.00390   -0.01540
AFIX  43
H48   2    1.003144    0.675670    1.114251    11.00000   -1.20000
AFIX   0
C49   1    0.810457    0.780669    1.121816    11.00000    0.10231    0.08970 =
         0.05595   -0.01754    0.01232   -0.02178
AFIX  43
H49   2    0.788590    0.756270    1.149880    11.00000   -1.20000
AFIX   0
C50   1    0.718652    0.863252    1.101844    11.00000    0.08859    0.08404 =
         0.07029   -0.02283    0.00969   -0.02428
AFIX  43
H50   2    0.631884    0.895634    1.116130    11.00000   -1.20000
AFIX   0
C51   1    0.751473    0.901875    1.059501    11.00000    0.06796    0.06449 =
         0.07442   -0.02321    0.00168   -0.02396
C52   1    0.652377    0.987777    1.040455    11.00000    0.06438    0.07287 =
         0.08041   -0.02061    0.01348   -0.01568
AFIX  43
H52   2    0.566569    1.018482    1.055601    11.00000   -1.20000
AFIX   0
C53   1    0.680319    1.026810    1.000007    11.00000    0.06158    0.07931 =
         0.08673   -0.01641   -0.00854   -0.00507
AFIX  43
H53   2    0.613566    1.084328    0.987281    11.00000   -1.20000
AFIX   0
C54   1    0.809035    0.981280    0.977123    11.00000    0.06616    0.07018 =
         0.06667    0.00113   -0.01183   -0.00651
AFIX  43
H54   2    0.825886    1.010288    0.949342    11.00000   -1.20000
AFIX   0
C55   1    0.911938    0.895659    0.993717    11.00000    0.06455    0.05685 =
         0.04372   -0.01082   -0.01509   -0.01377
C56   1    0.883141    0.852156    1.036578    11.00000    0.07011    0.06053 =
         0.05182   -0.01199   -0.01319   -0.02084
C57   1    1.047553    0.854150    0.966090    11.00000    0.06996    0.04936 =
         0.04714   -0.01800   -0.01429   -0.01530
C58   1    1.157257    0.760073    0.980033    11.00000    0.06560    0.04738 =
         0.05378   -0.00914   -0.00950   -0.01362
C59   1    1.274152    0.723295    0.951760    11.00000    0.07385    0.05443 =
         0.05416   -0.00688   -0.01464   -0.00959
AFIX  43
H59   2    1.343866    0.661292    0.960449    11.00000   -1.20000
AFIX   0
C60   1    1.293211    0.774110    0.910925    11.00000    0.05955    0.04863 =
         0.04907   -0.00738   -0.00885   -0.01481
C61   1    1.188395    0.867565    0.897985    11.00000    0.06044    0.05452 =
         0.04986   -0.01017   -0.00666   -0.00634
C62   1    1.068025    0.904458    0.925875    11.00000    0.05699    0.05934 =
         0.05407   -0.00832   -0.01587   -0.00343
AFIX  43
H62   2    0.998379    0.966011    0.916808    11.00000   -1.20000
AFIX   0
C63   1    1.209021    0.922251    0.857074    11.00000    0.05948    0.06041 =
         0.04723   -0.00993   -0.01620   -0.00309
AFIX  43
H63   2    1.137968    0.983178    0.848357    11.00000   -1.20000
AFIX   0
C64   1    1.327876    0.890245    0.829695    11.00000    0.05486    0.06196 =
         0.05103   -0.01249   -0.00788   -0.00950
C65   1    1.432641    0.792926    0.842332    11.00000    0.05453    0.05076 =
         0.05405   -0.01108   -0.00813   -0.00554
C66   1    1.411322    0.738835    0.881896    11.00000    0.06303    0.06753 =
         0.05179   -0.01322   -0.00813   -0.00587
AFIX  43
H66   2    1.479609    0.674913    0.889825    11.00000   -1.20000
AFIX   0
C67   1    1.553757    0.818257    0.756357    11.00000    0.06024    0.06163 =
         0.05152   -0.00711   -0.01106   -0.01419
C68   1    1.643882    0.789257    0.721143    11.00000    0.05902    0.08123 =
         0.05760   -0.01980   -0.00762   -0.00842
AFIX  43
H68   2    1.716128    0.724153    0.723338    11.00000   -1.20000
AFIX   0
C69   1    1.633232    0.851660    0.682438    11.00000    0.06503    0.09370 =
         0.05169   -0.02328   -0.00052   -0.01392
AFIX  43
H69   2    1.691982    0.826349    0.658695    11.00000   -1.20000
AFIX   0
C70   1    1.535632    0.949918    0.680066    11.00000    0.06832    0.08034 =
         0.05279   -0.00441   -0.00163   -0.02049
AFIX  43
H70   2    1.530802    0.994115    0.654438    11.00000   -1.20000
AFIX   0
C71   1    1.440652    0.988523    0.714735    11.00000    0.06517    0.06625 =
         0.05197   -0.00789   -0.01273   -0.01380
C72   1    1.346775    1.094436    0.711937    11.00000    0.08252    0.07939 =
         0.05269    0.00752   -0.00958   -0.01229
AFIX  43
H72   2    1.345045    1.139066    0.686401    11.00000   -1.20000
AFIX   0
C73   1    1.259640    1.132677    0.745206    11.00000    0.10746    0.07985 =
         0.06264   -0.00141    0.00397    0.00078
AFIX  43
H73   2    1.200730    1.204618    0.743293    11.00000   -1.20000
AFIX   0
C74   1    1.257942    1.063881    0.782678    11.00000    0.07316    0.06912 =
         0.05926    0.00185    0.00236   -0.00120
AFIX  43
H74   2    1.193750    1.090837    0.805197    11.00000   -1.20000
AFIX   0
C75   1    1.344721    0.958931    0.788582    11.00000    0.06270    0.05974 =
         0.05830   -0.00880   -0.00782   -0.00920
C76   1    1.444874    0.920141    0.753456    11.00000    0.06131    0.05977 =
         0.04797   -0.00635   -0.01361   -0.01223
C77   1    1.157668    0.536854    1.028048    11.00000    0.09502    0.06075 =
         0.07532    0.00005   -0.02086   -0.01731
AFIX  23
H77A  2    1.092767    0.535681    1.008232    11.00000   -1.20000
H77B  2    1.252080    0.503475    1.015440    11.00000   -1.20000
AFIX   0
C78   1    1.126556    0.462116    1.066858    11.00000    0.13287    0.08071 =
         0.08124    0.00616   -0.01956   -0.03108
AFIX  23
H78A  2    1.030206    0.491439    1.078966    11.00000   -1.20000
H78B  2    1.188879    0.463558    1.087405    11.00000   -1.20000
AFIX   0
C79   1    1.144761    0.342237    1.058386    11.00000    0.13971    0.07402 =
         0.12411    0.01812   -0.07495   -0.03586
AFIX  23
H79A  2    1.105038    0.303232    1.083244    11.00000   -1.20000
H79B  2    1.089972    0.342353    1.035641    11.00000   -1.20000
AFIX   0
C80   1    1.292120    0.277715    1.047167    11.00000    0.15430    0.07831 =
         0.13985    0.00024   -0.05706   -0.03017
AFIX 137
H80A  2    1.293026    0.201392    1.044841    11.00000   -1.50000
H80B  2    1.349200    0.280039    1.068654    11.00000   -1.50000
H80C  2    1.329387    0.310008    1.020755    11.00000   -1.50000
AFIX   0
C81   1    1.288192    0.693655    1.065045    11.00000    0.08702    0.08840 =
         0.06542    0.00154   -0.02526   -0.02575
AFIX  23
H81A  2    1.291074    0.771529    1.062984    11.00000   -1.20000
H81B  2    1.257041    0.672964    1.094191    11.00000   -1.20000
AFIX   0
C82   1    1.436545    0.626644    1.056171    11.00000    0.08209    0.10915 =
         0.10717   -0.01732   -0.03132   -0.02232
AFIX  23
H82A  2    1.471746    0.648063    1.027485    11.00000   -1.20000
H82B  2    1.436767    0.548109    1.058233    11.00000   -1.20000
AFIX   0
C83   1    1.535762    0.640949    1.085473    11.00000    0.09857    0.14918 =
         0.13899   -0.04587   -0.05123   -0.01126
AFIX  23
H83A  2    1.541916    0.718247    1.081110    11.00000   -1.20000
H83B  2    1.493771    0.628141    1.114154    11.00000   -1.20000
AFIX   0
C84   1    1.678419    0.569694    1.081596    11.00000    0.10712    0.14861 =
         0.15897   -0.05455   -0.04609   -0.00793
AFIX 137
H84A  2    1.720327    0.566278    1.107018    11.00000   -1.50000
H84B  2    1.733706    0.599929    1.058306    11.00000   -1.50000
H84C  2    1.675563    0.495757    1.076900    11.00000   -1.50000
AFIX   0
C85   1    1.639319    0.589336    0.806069    11.00000    0.07413    0.06802 =
         0.06255   -0.00863   -0.01072    0.00113
AFIX  23
H85A  2    1.717595    0.569310    0.784393    11.00000   -1.20000
H85B  2    1.671488    0.553543    0.832757    11.00000   -1.20000
AFIX   0
C86   1    1.520308    0.541960    0.797573    11.00000    0.08362    0.07327 =
         0.09114   -0.01584   -0.00792   -0.01229
AFIX  23
H86A  2    1.447960    0.551571    0.821418    11.00000   -1.20000
H86B  2    1.478512    0.585216    0.773182    11.00000   -1.20000
AFIX   0
C87   1    1.563408    0.420133    0.789900    11.00000    0.09140    0.07966 =
         0.11010   -0.03199    0.00299   -0.01526
AFIX  23
H87A  2    1.631099    0.410974    0.764935    11.00000   -1.20000
H87B  2    1.610309    0.377061    0.813492    11.00000   -1.20000
AFIX   0
C88   1    1.442456    0.373683    0.784236    11.00000    0.12191    0.11608 =
         0.17490   -0.05516    0.00322   -0.04928
AFIX 137
H88A  2    1.474294    0.293843    0.784200    11.00000   -1.50000
H88B  2    1.406727    0.405745    0.757968    11.00000   -1.50000
H88C  2    1.368828    0.391689    0.806910    11.00000   -1.50000
AFIX   0
C89   1    1.742393    0.789164    0.824295    11.00000    0.06737    0.09135 =
         0.06872   -0.01553   -0.01518   -0.01668
AFIX  23
H89A  2    1.770062    0.745840    0.850397    11.00000   -1.20000
H89B  2    1.823114    0.773792    0.803081    11.00000   -1.20000
AFIX   0
C90   1    1.703960    0.913793    0.830640    11.00000    0.08404    0.10089 =
         0.09552   -0.02202   -0.03162   -0.02162
AFIX  23
H90A  2    1.670932    0.955990    0.804915    11.00000   -1.20000
H90B  2    1.625495    0.927547    0.852646    11.00000   -1.20000
AFIX   0
C91   1    1.818355    0.959081    0.841892    11.00000    0.10744    0.11034 =
         0.13609   -0.02890   -0.05045   -0.02949
AFIX  23
H91A  2    1.895324    0.949579    0.819330    11.00000   -1.20000
H91B  2    1.854432    0.915835    0.867078    11.00000   -1.20000
AFIX   0
C92   1    1.770989    1.080223    0.849420    11.00000    0.18601    0.09915 =
         0.17483   -0.04731   -0.06513   -0.02703
AFIX 137
H92A  2    1.845891    1.102055    0.859485    11.00000   -1.50000
H92B  2    1.689646    1.091528    0.870027    11.00000   -1.50000
H92C  2    1.747073    1.124726    0.823573    11.00000   -1.50000
AFIX   0
HKLF 4


REM  elz in P-1
REM wR2 = 0.3603, GooF = S = 1.083, Restrained GooF = 1.035 for all data
REM R1 = 0.1091 for 5070 Fo > 4sig(Fo) and 0.1791 for all 9659 data
REM 874 parameters refined using 1331 restraints

END

WGHT      0.2000      0.0000

REM Highest difference peak  0.551,  deepest hole -0.589,  1-sigma level  0.149
Q1    1   1.3111  0.8070  0.4681  11.00000  0.05    0.55
Q2    1   0.8250  1.1024  0.6926  11.00000  0.05    0.49
Q3    1   0.8320  1.0831  0.7420  11.00000  0.05    0.49
Q4    1   1.3299  0.7196  0.4711  11.00000  0.05    0.44
Q5    1   1.4576  0.3052  0.7698  11.00000  0.05    0.42
Q6    1   0.8969  0.8818  0.4202  11.00000  0.05    0.42
Q7    1   1.2709  1.1437  0.7324  11.00000  0.05    0.42
Q8    1   1.1353  0.5852  0.8184  11.00000  0.05    0.42
Q9    1   0.8030  1.1837  0.6795  11.00000  0.05    0.42
Q10   1   0.7804  1.1900  0.6723  11.00000  0.05    0.42
Q11   1   0.7516  1.0506  0.7787  11.00000  0.05    0.41
Q12   1   1.4502  0.3897  0.7910  11.00000  0.05    0.40
Q13   1   1.4459  0.8031  0.4211  11.00000  0.05    0.40
Q14   1   1.3670  0.7950  0.3908  11.00000  0.05    0.40
Q15   1   1.4061  0.3678  0.8040  11.00000  0.05    0.39
Q16   1   1.6192  0.6811  1.0318  11.00000  0.05    0.39
Q17   1   1.3958  0.2238  0.7832  11.00000  0.05    0.39
Q18   1   1.4639  0.7030  1.0326  11.00000  0.05    0.39
;
_shelx_res_checksum              97526
_olex2_exptl_crystal_mounting_method 'In the oil'
_olex2_submission_original_sample_id AE265
_olex2_submission_special_instructions 'No special instructions were received'
